# Supplementary material for: An l-fucose-responsive transcription factor cross-regulates the expression of a diverse array of carbohydrate-active enzymes in Trichoderma reesei
Source: PLoS Genet. 2025 Aug 11;21(8):e1011815. doi: 10.1371/journal.pgen.1011815 (PMC12370193; doi:10.1371/journal.pgen.1011815)
Supplement: S1 Table — (XLSX) [file pgen.1011815.s010.xlsx]

## Sheet: Sheet1
S1 Table. Comparison of the secretomes of QMP and fur1-M. GH, glycoside hydrolase; PL, polysaccharide lyase; CE, carbohydrate esterase; AA, auxiliary activities.
GenBank Acc. No.	Gene ID	Annotation	QMP_1	QMP_2	QMP_3	fur1-M_1	fur1-M_2	fur1-M_3	Log2(QMP)	Log2(fur1-M)	log2FC(fur1-M/QMP)	P-value	Group
XP_006969269.1	TRIREDRAFT_69490	chitin deacetylase, CE family 4	0	0	0	8.33802e+06	8.5829e+06	1.01802e+07	0	23.1069		4.87997e-05	Unique in fur1-M
XP_006969275.1	TRIREDRAFT_69493	alpha-mannosidase, GH family 92	0	0	0	1.28248e+07	1.85127e+07	1.4947e+07	0	23.8791		0.000372381
XP_006969284.1	TRIREDRAFT_5807	alpha-fucosidase Afc95A, GH family 95	0	0	0	1.27511e+07	1.9166e+07	1.84222e+07	0	24.0002		0.000579777
XP_006969289.1	TRIREDRAFT_27259	alpha-galactosidase, GH family 27	0	0	0	1.91296e+06	2.83258e+06	2.10198e+06	0	21.1222		0.00061957
XP_006969975.1	TRIREDRAFT_73102	beta-xylosidase, GH family 39	0	0	0	408420	2.73234e+06	2.38594e+06	0	20.813		0.0318191
XP_006969184.1	TRIREDRAFT_111733	alpha-mannosidase, GH family 92	0	0	0	7.02604e+06	1.32823e+07	9.34152e+06	0	23.2366		0.00282378
XP_006966600.1	TRIREDRAFT_108672	GH family 71	0	0	0	657205	725433	629439	0	19.3553		9.69157e-06
XP_006966945.1	TRIREDRAFT_64906	GH family 5	0	0	0	55582.2	82766.1	99388	0	16.274		0.00171398
XP_006963793.1	TRIREDRAFT_58823	lytic polysaccharide monooxygenase, AA14 family	0	0	0	1.89716e+07	2.5476e+07	2.34894e+07	0	24.4327		0.000149209
XP_006963898.1	TRIREDRAFT_58802	alpha-fucosidase Afc95B, GH family 95	0	0	0	4.55366e+07	5.59295e+07	5.07633e+07	0	25.5967		3.58213e-05
XP_006964721.1	TRIREDRAFT_121417		0	0	0	129769	232722	245429	0	17.6286		0.0026061
XP_006963625.1	TRIREDRAFT_73005	beta-glucuronidase, GH family 79	0	0	0	1.40965e+07	2.3406e+07	2.29422e+07	0	24.2641		0.00132595
XP_006963628.1	TRIREDRAFT_105288	secreted protein	0	0	0	3.33543e+07	4.42843e+07	4.24847e+07	0	25.255		0.000145936
XP_006962594.1	TRIREDRAFT_104079	expansin-like protein	0	0	0	808737	593563	271077	0	19.0894		0.0116859
XP_006961171.1	TRIREDRAFT_73678	calnexin	36941.7	52670.7	91407.1	0	0	0	15.8808	0		0.0101622	Unique in QMP
XP_006961541.1	TRIREDRAFT_73564	psa3, proteasome subunit alpha 3	55392.2	180726	93312.6	0	0	0	16.7447	0		0.0207954
XP_006961757.1	TRIREDRAFT_119805		81599.9	167143	234136	0	0	0	17.2963	0		0.0109201
XP_006962549.1	TRIREDRAFT_40199		123009	208225	214408	0	0	0	17.4726	0		0.00175446
XP_006963441.1	TRIREDRAFT_76010	pas7, proteasome subunit alpha 7	106949	45536.5	124844	0	0	0	16.4963	0		0.00915668
XP_006963676.1	TRIREDRAFT_76330		100087	162693	116134	0	0	0	16.9466	0		0.00127152
XP_006965106.1	TRIREDRAFT_121606		61428.4	96772.1	35922.3	0	0	0	15.9816	0		0.0107165
XP_006965199.1	TRIREDRAFT_61304	prolidase/aminopeptidase P-like protein	31143.7	39256.6	39238.9	0	0	0	15.1574	0		8.638e-05
XP_006966364.1	TRIREDRAFT_78882	proteosome beta subunit protease	108307	89980.1	142443	0	0	0	16.7933	0		0.000894671
XP_006966960.1	TRIREDRAFT_109234		44183.8	48214	53498.7	0	0	0	15.5696	0		2.7808e-05
XP_006967932.1	TRIREDRAFT_80645		25568.1	25726.1	53901.5	0	0	0	15.0978	0		0.0102095
XP_006968333.1	TRIREDRAFT_67579		179999	143547	140289	0	0	0	17.2383	0		0.000131784
XP_006969202.1	TRIREDRAFT_123967	hydrophobin HFB3	189585	214084	213462	0	0	0	17.6503	0		7.01478e-06
XP_006961338.1	TRIREDRAFT_74198	alpha-mannosidase, GH family 92	2446280	2.93927e+06	2.88799e+06	3.52369e+07	4.73579e+07	4.69498e+07	21.3951	25.3639	3.9688	0.000263838	Up-regulated in fur1-M
XP_006961768.1	TRIREDRAFT_74156	aspartate protease	2697550	2.28832e+06	2.03329e+06	7.1608e+06	9.3718e+06	9.88649e+06	21.1579	23.0701	1.91221	0.00083057
XP_006961802.1	TRIREDRAFT_54242	GH family 55	387960	330714	390773	827727	1.07932e+06	899597	18.4964	19.8355	1.339	0.00092885
XP_006962702.1	TRIREDRAFT_72632	alpha-galactosidase AGL1, GH family 27	2600630	2.2346e+06	1.93504e+06	1.81019e+07	2.45667e+07	2.15873e+07	21.1058	24.3524	3.24654	0.000259936
XP_006963603.1	TRIREDRAFT_120873	GH family 71	220389	306388	318984	1.21625e+07	1.84272e+07	1.24848e+07	18.1049	23.7754	5.67044	0.00115006
XP_006963621.1	TRIREDRAFT_58450	beta-xylosidase, GH family 3	0	222974	191326	1.62314e+08	2.11224e+08	1.80686e+08	17.0754	27.4609	10.3856	0.00010282
XP_006963805.1	TRIREDRAFT_105275	secreted protein	192233	216041	208202	6.00319e+07	8.24735e+07	7.96411e+07	17.6487	26.142	8.49325	0.000235575
XP_006964288.1	TRIREDRAFT_59508	carboxylesterase	0	41361.3	119497	2.1345e+07	3.5735e+07	2.85775e+07	15.7105	24.7671	9.05664	0.00118201
XP_006964349.1	TRIREDRAFT_73179	GH family 71	286212	157452	272279	670071	1.32736e+06	930400	17.8645	19.8964	2.03191	0.00977634
XP_006965125.1	TRIREDRAFT_61293	carboxylesterase	42172.5	40230.5	31876.8	134891	99230.4	106446	15.2172	16.7926	1.57537	0.00132384
XP_006965191.1	TRIREDRAFT_61127	carboxypeptidase	194841	140107	154208	305771	276905	397026	17.315	18.317	1.00205	0.00734197
XP_006965205.1	TRIREDRAFT_77749		42296.8	62942.5	57437.8	176581	132417	82636.4	15.7267	16.9942	1.2675	0.0258875
XP_006965569.1	TRIREDRAFT_22386		127783	98914.5	130583	379693	267912	315417	16.8617	18.2922	1.43051	0.00200149
XP_006965827.1	TRIREDRAFT_62230		187581	207732	268372	543374	452958	356592	17.7552	18.7827	1.02751	0.00888528
XP_006965902.1	TRIREDRAFT_4221	unsaturated rhamnogalacturonyl hydrolase, GH family 105	51122.1	94696.8	58969	116408	217325	157535	16.0588	17.3212	1.26238	0.0207008
XP_006966313.1	TRIREDRAFT_49274	GH family 16	257498	308953	296600	872127	564059	643354	18.1341	19.4029	1.26875	0.00617489
XP_006966505.1	TRIREDRAFT_108671	beta-glucosidase, GH family 3	170024	171752	128514	4.40356e+06	6.01426e+06	6.59695e+06	17.2582	22.4353	5.1771	0.000548234
XP_006967096.1	TRIREDRAFT_109317		50577.4	82966.6	0	87629	128556	137560	15.442	16.8474	1.40539	0.0311534
XP_006967675.1	TRIREDRAFT_109907		190604	231872	232995	690015	825093	808976	17.7372	19.5633	1.82606	0.0001212
XP_006967922.1	TRIREDRAFT_123261		115876	129828	123040	256947	281166	320781	16.9073	18.1272	1.21986	0.00050615
XP_006968622.1	TRIREDRAFT_111138	alpha-fucosidase, GH family 95	66922.9	76404.1	103871	3.52973e+06	7.75485e+06	8.81741e+06	16.3303	22.6759	6.34553	0.00743719
XP_006969237.1	TRIREDRAFT_69650		148072	139049	249474	467407	580023	438976	17.4485	18.9184	1.46992	0.00237227
XP_006969271.1	TRIREDRAFT_111818		297800	294625	132968	9.02458e+06	1.236e+07	1.38325e+07	17.8834	23.4848	5.60137	0.000637951
XP_006969319.1	TRIREDRAFT_124016	alpha-galactosidase AGL2, GH family 36	585365	628743	636579	6.11322e+06	6.7747e+06	7.41176e+06	19.2347	22.69	3.45532	4.05633e-05
XP_006969334.1	TRIREDRAFT_72704	alpha-galactosidase AGL3, GH family 27	378664	304076	420089	2.07213e+07	2.8456e+07	3.22607e+07	18.4878	24.6942	6.20642	0.000698594
XP_006969347.1	TRIREDRAFT_69736	GH family 30	415186	422011	426420	2.28364e+06	3.11956e+06	2.34233e+06	18.6842	21.3	2.6158	0.000655757
XP_006961656.1	TRIREDRAFT_73897	trypsin-like serine protease	2370760	2.32924e+06	2.77767e+06	797015	730429	806283	21.2492	19.5692	-1.67995	0.000146531	Down-regulated in fur1-M
XP_006961755.1	TRIREDRAFT_54349		127643	157591	123206	62963	0	60200.9	17.0548	15.3253	-1.72955	0.00744239
XP_006962005.1	TRIREDRAFT_33827		5355810	6.11726e+06	6.47794e+06	3.26535e+06	2.33321e+06	2.55294e+06	22.5126	21.3737	-1.13893	0.000835789
XP_006962043.1	TRIREDRAFT_45085	phosphatidylglycerol/phosphatidylinositol transfer protein	715078	767036	825315	345960	198671	432831	19.5529	18.3137	-1.23917	0.00209022
XP_006962048.1	TRIREDRAFT_120911		2662760	3.48631e+06	3.69455e+06	587327	415872	0	21.6458	18.3512	-3.29458	0.000606938
XP_006963643.1	TRIREDRAFT_121464		256331	248481	309475	158778	112799	65646.7	18.0502	16.7784	-1.27183	0.00427088
XP_006964580.1	TRIREDRAFT_121464	GH family 79	224168	334653	267635	148387	153045	0	18.0716	16.6165	-1.45511	0.0213257
XP_006964753.1	TRIREDRAFT_106575	GH family 79	132221	156108	267496	108816	58701.4	0	17.4993	15.769	-1.73032	0.034146
XP_006965985.1	TRIREDRAFT_108144		346236	420658	507173	264319	213208	67618.2	18.696	17.4713	-1.22473	0.015884
XP_006966890.1	TRIREDRAFT_79602	endo-1,3-beta-glucanase, GH family 81	174565	194654	197743	99997.2	66909.4	68381.6	17.5279	16.2591	-1.26882	0.000525831
XP_006967077.1	TRIREDRAFT_122794		1162390	969786	968576	236255	112895	211753	19.9792	17.5124	-2.46679	0.000172128
XP_006967243.1	TRIREDRAFT_65483		9968160	8.54306e+06	9.54705e+06	5.03404e+06	4.25914e+06	3.71725e+06	23.157	22.0482	-1.10876	0.00045937
XP_006967883.1	TRIREDRAFT_123213		865501	1.0182e+06	1.00928e+06	177741	207383	217149	19.8792	17.6151	-2.26407	5.74279e-05
XP_006967893.1	TRIREDRAFT_123236		1574490	1.37897e+06	1.51129e+06	181697	145781	181284	20.5052	17.3717	-3.13352	1.17216e-05
XP_006968295.1	TRIREDRAFT_123456	alpha-trehalase, GH family 65	846549	1.04004e+06	1.03187e+06	568930	428645	437134	19.8918	18.8674	-1.02445	0.00156957
XP_006968395.1	TRIREDRAFT_51365		7175040	1.01058e+07	1.18612e+07	3.10368e+06	3.65634e+06	5.05002e+06	23.2116	21.9085	-1.30309	0.00883194
XP_006969195.1	TRIREDRAFT_81984		237619	192418	175596	82401	104006	66451.5	17.6231	16.363	-1.26012	0.00270877
XP_006969310.1	TRIREDRAFT_111915		2030630	2.69463e+06	2.33683e+06	301259	284321	285685	21.1667	18.1478	-3.01891	0.000212186
XP_006969366.1	TRIREDRAFT_69692		1327280	1.12058e+06	1.26751e+06	453354	555269	465232	20.2401	18.9062	-1.33391	0.000210196
XP_006969538.1	TRIREDRAFT_52476		387040	362561	418787	300123	135525	139873	18.5711	17.5495	-1.02158	0.0125076
XP_006969565.1	TRIREDRAFT_124101		262150	248145	237299	116370	138285	87181.9	17.9269	16.798	-1.12895	0.000597397
XP_006969857.1	TRIREDRAFT_70840		407601	428700	428016	0	98548.9	123230	18.685	16.1738	-2.51116	0.000407904
XP_006960925.1	TRIREDRAFT_1885	glucoamylase, GH family 15	6140610	7.17379e+06	7.26561e+06	5.91921e+06	8.08701e+06	7.30856e+06	22.7098	22.7604	0.0506105	0.376957	Not significant
XP_006960946.1	TRIREDRAFT_2044		0	0	0	0	0	146847	0	15.579		0.18695
XP_006961069.1	TRIREDRAFT_43873	chitinase, GH family 18	6617810	7.99038e+06	9.39342e+06	7.86678e+06	6.04306e+06	5.27076e+06	22.9317	22.6082	-0.323482	0.110798
XP_006961093.1	TRIREDRAFT_44366	CE family 3	1100120	1.27324e+06	1.23053e+06	1.41014e+06	1.18804e+06	1.28919e+06	20.1962	20.3054	0.109242	0.158368
XP_006961104.1	TRIREDRAFT_44504		368310	5.9272e+06	198228	340156	263301	263704	21.0457	18.141	-2.90468	0.187704
XP_006961121.1	TRIREDRAFT_73523		1995120	1.77934e+06	2.00212e+06	2.79248e+06	2.41445e+06	687324	20.8768	20.9059	0.0290937	0.47746
XP_006961222.1	TRIREDRAFT_73840		118367	258671	288338	302875	270978	0	17.7588	17.5454	-0.21349	0.397133
XP_006961223.1	TRIREDRAFT_73842		130502	129725	165420	188683	131438	141764	17.1143	17.2322	0.117878	0.299528
XP_006961282.1	TRIREDRAFT_53567		299831	304098	307154	264743	365567	355878	18.2123	18.3265	0.114279	0.240054
XP_006961299.1	TRIREDRAFT_119788		41645.4	306.398	31708.8	0	0	0	14.5836	0		0.0600257
XP_006961344.1	TRIREDRAFT_103033	PL family 7	138505	139262	225613	240589	208980	178304	17.3563	17.6752	0.318825	0.144931
XP_006961351.1	TRIREDRAFT_103049	endo-polygalacturonase, GH family 28	593901	519502	544591	578079	548648	412786	19.076	18.9691	-0.106965	0.257646
XP_006961564.1	TRIREDRAFT_102500		230853	274442	316684	261207	422714	299931	18.0638	18.3231	0.259341	0.18959
XP_006961565.1	TRIREDRAFT_73632	acetyl xylan esterase AXE1, CE family 5	25802600	2.53832e+07	3.0525e+07	2.2717e+07	2.88143e+07	2.3441e+07	24.6991	24.5749	-0.12417	0.212651
XP_006961566.1	TRIREDRAFT_73638	Cip1	235240000	2.10648e+08	2.56231e+08	2.54787e+08	2.24663e+08	2.69084e+08	27.8022	27.8945	0.092354	0.225823
XP_006961679.1	TRIREDRAFT_119731		924375	0	0	0	0	0	18.2332	0		0.18695
XP_006961766.1	TRIREDRAFT_102966		1249960	1.54101e+06	1.63673e+06	2.13949e+06	812294	814077	20.4932	20.2596	-0.233579	0.327303
XP_006961781.1	TRIREDRAFT_71390	expansin-like protein	0	12773.3	0	0	80356.8	85388.1	12.0559	15.7536	3.69776	0.0712837
XP_006961849.1	TRIREDRAFT_74282		0	392073	526678	301602	813916	650712	18.2244	19.1673	0.942928	0.132937
XP_006961878.1	TRIREDRAFT_74351		251409	262984	300594	287109	346820	327238	18.0515	18.2895	0.238009	0.050786
XP_006961931.1	TRIREDRAFT_119974		0	22027.9	0	55740.8	0	28628	12.8421	14.7795	1.93738	0.152624
XP_006961961.1	TRIREDRAFT_2451		0	240295	0	0	0	0	16.2895	0		0.18695
XP_006961968.1	TRIREDRAFT_21425		0	149948	0	0	0	0	15.6091	0		0.18695
XP_006961998.1	TRIREDRAFT_31248		296823	438550	362899	348303	192008	167862	18.4818	17.8488	-0.633062	0.0680099
XP_006961999.1	TRIREDRAFT_31447		0	100479	0	0	0	0	15.0316	0		0.18695
XP_006962014.1	TRIREDRAFT_38441		580086	982723	645703	722047	452375	424143	19.4897	19.0234	-0.466298	0.132182
XP_006962133.1	TRIREDRAFT_55887		13174400	1.4088e+07	1.52582e+07	1.37287e+07	1.23079e+07	1.34954e+07	23.7567	23.6516	-0.105136	0.126463
XP_006962160.1	TRIREDRAFT_103747		281142	218124	253204	272111	336947	554329	17.9363	18.5649	0.628626	0.0958047
XP_006962224.1	TRIREDRAFT_55362		0	1.33053e+06	0	0	0	0	18.7586	0		0.18695
XP_006962228.1	TRIREDRAFT_55999	alpha-galactosidase, GH family 27	31385.1	22507.1	34637.6	0	20316.6	34435	14.8489	14.1557	-0.693262	0.174638
XP_006962266.1	TRIREDRAFT_74568		0	183130	0	0	0	0	15.8975	0		0.18695
XP_006962347.1	TRIREDRAFT_74807	GH family 76	3972320	4.36641e+06	4.52321e+06	5.35294e+06	4.38145e+06	4.95221e+06	22.0316	22.223	0.191393	0.0677727
XP_006962350.1	TRIREDRAFT_55886	GH family 16	1918540	1.48031e+06	1.37478e+06	2.15521e+06	1.66199e+06	1.71094e+06	20.6017	20.8134	0.211704	0.166649
XP_006962377.1	TRIREDRAFT_55125		596385	588315	0	0	106044	233416	18.5911	16.7879	-1.80321	0.12415
XP_006962411.1	TRIREDRAFT_55443		780273	844374	943837	1.13053e+06	765971	725845	19.7075	19.7375	0.0299389	0.45112
XP_006962424.1	TRIREDRAFT_120235		0	254856	0	0	0	0	16.3744	0		0.18695
XP_006962426.1	TRIREDRAFT_55733	GH family 92	655658	682374	761083	686366	644185	864408	19.4164	19.4808	0.0644134	0.345133
XP_006962481.1	TRIREDRAFT_2537		531830	570087	694370	693112	539313	505202	19.1916	19.1437	-0.0479001	0.404598
XP_006962508.1	TRIREDRAFT_21564		0	22524.8	49215.3	0	0	0	14.5455	0		0.0840115
XP_006962523.1	TRIREDRAFT_21659		224696	198135	282063	262210	160244	185444	17.8421	17.6285	-0.213575	0.229064
XP_006962526.1	TRIREDRAFT_21668		1098930	919415	1.21295e+06	991216	1.3264e+06	1.17583e+06	20.0387	20.1513	0.112537	0.267967
XP_006962722.1	TRIREDRAFT_120424		100902	59936.2	106326	107547	127594	0	16.4424	16.2582	-0.184202	0.406462
XP_006962784.1	TRIREDRAFT_75547		0	415601	0	0	0	0	17.0799	0		0.18695
XP_006962856.1	TRIREDRAFT_56830	carboxylesterase	1459990	1.58635e+06	1.42841e+06	1.85881e+06	1.32929e+06	2.24413e+06	20.5084	20.7882	0.27974	0.150962
XP_006962876.1	TRIREDRAFT_120362		222591	375472	0	349307	66420.3	0	17.605	17.0803	-0.52466	0.355573
XP_006962880.1	TRIREDRAFT_57128	GH family 13	75546	0	107908	0	0	0	15.9001	0		0.0641723
XP_006962944.1	TRIREDRAFT_56996	beta-1,4-mannanase, GH family 5	26459100	3.35402e+07	3.5266e+07	3.09419e+07	3.5697e+07	3.44611e+07	24.9205	25.0062	0.0857603	0.279045
XP_006962972.1	TRIREDRAFT_75447		554211	499927	599956	517559	461278	659338	19.0726	19.0587	-0.0139517	0.469724
XP_006962977.1	TRIREDRAFT_104461		5526890	5.94984e+06	6.5237e+06	7.27758e+06	6.75196e+06	6.01665e+06	22.5166	22.6719	0.155296	0.108603
XP_006963034.1	TRIREDRAFT_75603		97866.3	71073.3	137043	136102	0	0	16.6381	15.4694	-1.16876	0.157132
XP_006963050.1	TRIREDRAFT_2845		0	70481.8	0	0	0	0	14.52	0		0.18695
XP_006963063.1	TRIREDRAFT_21725	beta-hexosaminidase, GH family 20	4860290	4.32453e+06	4.84596e+06	5.9766e+06	4.53027e+06	5.33796e+06	22.1571	22.3325	0.175416	0.12689
XP_006963065.1	TRIREDRAFT_21742		0	406123	0	0	0	0	17.0466	0		0.18695
XP_006963101.1	TRIREDRAFT_42825		239646	205566	404574	146319	225031	141935	18.1118	17.3844	-0.727337	0.0850019
XP_006963109.1	TRIREDRAFT_45912		0	201926	0	0	0	0	16.0385	0		0.18695
XP_006963236.1	TRIREDRAFT_58117	GH family 89	634921	596954	610328	600374	629710	753616	19.228	19.3348	0.106762	0.191871
XP_006963323.1	TRIREDRAFT_120868		91517.2	416698	65875	0	0	0	17.546	0		0.0826772
XP_006963364.1	TRIREDRAFT_75769		0	29909.1	0	0	0	0	13.2833	0		0.18695
XP_006963475.1	TRIREDRAFT_57535,		482108	476702	594416	411042	237728	483437	18.9819	18.5257	-0.456131	0.0818313
XP_006963491.1	TRIREDRAFT_120821		2829420	3.2948e+06	3.48649e+06	4.02812e+06	2.75394e+06	2.53813e+06	21.6112	21.567	-0.0442836	0.428518
XP_006963536.1	TRIREDRAFT_3196	GH family 38	0	80373.9	53317	84376.7	0	104459	15.4436	15.9418	0.498231	0.333979
XP_006963550.1	TRIREDRAFT_21960	phospholipase C	3275840	4.00953e+06	3.98751e+06	3.74801e+06	3.61195e+06	3.83879e+06	21.8414	21.8319	-0.00951913	0.462982
XP_006963552.1	TRIREDRAFT_21972		92145.5	75708.6	87063.1	85138.5	69899.3	52773.3	16.3747	16.08	-0.294757	0.105188
XP_006963567.1	TRIREDRAFT_41895		0	0	0	0	1209.08	0	0	8.65474		0.18695
XP_006963573.1	TRIREDRAFT_43286,		1314950	1.59614e+06	1.72863e+06	2.12783e+06	1.614e+06	2.08744e+06	20.5606	20.8899	0.329279	0.0627033
XP_006963593.1	TRIREDRAFT_46763		1693560	1.83219e+06	1.96413e+06	1.96683e+06	1.75814e+06	1.79964e+06	20.8034	20.8125	0.00910039	0.457059
XP_006963618.1	TRIREDRAFT_76227	beta-glucosidase, GH family 3	347567	307539	349276	319951	302932	389281	18.3529	18.364	0.0111347	0.467323
XP_006963714.1	TRIREDRAFT_105515		15398.3	406.385	0	0	0	0	12.3631	0		0.178568
XP_006963738.1	TRIREDRAFT_58239	GH family 16	123619	157555	226668	233669	146167	187426	17.3691	17.5287	0.159636	0.321087
XP_006963832.1	TRIREDRAFT_76288		0	210328	212535	162672	0	141418	17.1049	16.6292	-0.475692	0.336379
XP_006963879.1	TRIREDRAFT_120961	lytic polysaccharide monooxygenase, AA family 9	337763000	3.33674e+08	4.34412e+08	3.06836e+08	4.08833e+08	3.38423e+08	28.4575	28.3884	-0.0691545	0.3594
XP_006963891.1	TRIREDRAFT_105504		323131	437271	381726	458652	387435	429258	18.5383	18.6975	0.159164	0.158647
XP_006963906.1	TRIREDRAFT_120998	carboxypeptidase	6774220	7.95598e+06	8.55515e+06	9.41461e+06	8.33837e+06	9.00031e+06	22.888	23.0883	0.200294	0.0654667
XP_006963913.1	TRIREDRAFT_121009		43744.5	0	40686.7	0	0	0	14.7805	0		0.058319
XP_006963918.1	TRIREDRAFT_58387		0	0	123200	0	0	0	15.3257	0		0.18695
XP_006964056.1	TRIREDRAFT_46958		72726	2.55404e+06	62748.7	0	103541	90487	19.774	15.9809	-3.79301	0.186326
XP_006964076.1	TRIREDRAFT_76672	beta-glucosidase BGL1, GH family 3	13858900	1.43118e+07	1.54507e+07	1.38454e+07	1.33512e+07	1.40368e+07	23.7936	23.7123	-0.0812224	0.0987842
XP_006964087.1	TRIREDRAFT_121136		244924	207280	482274	2.21912e+06	9.81427e+06	2.67035e+06	18.2488	22.2247	3.97588	0.0678349
XP_006964122.1	TRIREDRAFT_105931	beta-N-acetylhexosaminidase, GH family 20	0	23723.2	0	0	0	0	12.949	0		0.18695
XP_006964133.1	TRIREDRAFT_105956	alpha-amylase, GH family 13	1139490	927366	1.41186e+06	1.06118e+06	1.23763e+06	1.09553e+06	20.1452	20.1097	-0.0354258	0.430314
XP_006964176.1	TRIREDRAFT_121223		0	82496.6	0	0	0	0	14.7471	0		0.18695
XP_006964181.1	TRIREDRAFT_73173	hydrophobin HFB1	176466	389742	271043	346156	0	340656	18.0903	17.8046	-0.285744	0.359711
XP_006964211.1	TRIREDRAFT_59628		14482.5	0	31410.6	0	0	0	13.901	0		0.0835965
XP_006964217.1	TRIREDRAFT_76939		0	379114	0	0	0	0	16.9473	0		0.18695
XP_006964241.1	TRIREDRAFT_105844		329796	0	246046	0	0	208430	17.5504	16.0842	-1.46611	0.184221
XP_006964417.1	TRIREDRAFT_37665,		185234	346736	191460	267267	0	0	17.8795	16.443	-1.43657	0.107999
XP_006964423.1	TRIREDRAFT_47127		3435920	3.95571e+06	3.89198e+06	3.46765e+06	3.10343e+06	3.6514e+06	21.8428	21.7003	-0.142485	0.0991405
XP_006964451.1	TRIREDRAFT_76971		1590160	1.73976e+06	1.83922e+06	1.79594e+06	1.84791e+06	1.68152e+06	20.7165	20.7595	0.0429594	0.291855
XP_006964530.1	TRIREDRAFT_59940		70829.8	68748.2	93330.9	0	117654	68150.5	16.2444	15.9185	-0.325981	0.338478
XP_006964542.1	TRIREDRAFT_121418	CE family 16	6444860	7.32788e+06	8.38276e+06	5.41888e+06	8.17439e+06	1.05942e+07	22.8162	22.9428	0.126597	0.346602
XP_006964544.1	TRIREDRAFT_60456		26429.4	0	44294.9	2202.42	0	0	14.525	9.51991	-5.00505	0.0755123
XP_006964587.1	TRIREDRAFT_121468		108267	216425	282202	205987	149443	141648	17.6261	17.3381	-0.287974	0.269678
XP_006964593.1	TRIREDRAFT_106645		116445	298003	137085	415628	168399	262310	17.4881	18.1059	0.617785	0.173085
XP_006964613.1	TRIREDRAFT_121495	serine proteinase Prb1	165440	226369	151395	109726	188302	136589	17.4662	17.1444	-0.32175	0.164398
XP_006964641.1	TRIREDRAFT_121306		184094	178708	141705	187981	138456	0	17.3596	16.7315	-0.628067	0.181283
XP_006964656.1	TRIREDRAFT_60331		0	119817	0	0	0	0	15.2855	0		0.18695
XP_006964670.1	TRIREDRAFT_121343		79359.4	52629.3	0	0	0	0	15.4251	0		0.0660839
XP_006964688.1	TRIREDRAFT_77093		2921650	3.38361e+06	3.62458e+06	3.56655e+06	3.52685e+06	3.33152e+06	21.6584	21.7286	0.0701945	0.246199
XP_006964720.1	TRIREDRAFT_73248	GH family 55	0	31375.1	0	0	0	0	13.3524	0		0.18695
XP_006964775.1	TRIREDRAFT_121475		5250050	5.28994e+06	6.01642e+06	6.48017e+06	5.59355e+06	5.47791e+06	22.3959	22.4801	0.0842147	0.228231
XP_006964783.1	TRIREDRAFT_77299	GH family 2	320074	388090	390715	370589	486165	424804	18.4826	18.7045	0.221866	0.104068
XP_006964800.1	TRIREDRAFT_59791	chitinase, GH family 18	2494500	2.59353e+06	3.29282e+06	3.55584e+06	2.58797e+06	2.86385e+06	21.4137	21.5178	0.104055	0.306787
XP_006964812.1	TRIREDRAFT_3716		337129	255750	327582	286606	221357	159545	18.227	17.7635	-0.463569	0.0664193
XP_006964840.1	TRIREDRAFT_22210		1021850	872326	1.19626e+06	847112	1.09281e+06	0	19.9744	19.3026	-0.671812	0.163683
XP_006964883.1	TRIREDRAFT_47814		181791	212213	149430	186923	142042	231384	17.4668	17.511	0.044218	0.433375
XP_006964898.1	TRIREDRAFT_121522		108378	1.44284e+06	0	0	0	0	18.98	0		0.16375
XP_006964902.1	TRIREDRAFT_77373		249942	217095	301178	110006	152444	234336	17.9662	17.3373	-0.628884	0.0542573
XP_006964938.1	TRIREDRAFT_77506	GH family 5	0	0	28245.1	80247.1	0	0	13.2008	14.7072	1.50645	0.287028
XP_006964971.1	TRIREDRAFT_77579		20399500	2.11476e+07	2.30037e+07	2.36175e+07	2.19504e+07	2.40637e+07	24.359	24.4683	0.109308	0.0838447
XP_006964974.1	TRIREDRAFT_77587		0	22565.2	0	96408.5	0	0	12.8768	14.9719	2.09506	0.248619
XP_006965025.1	TRIREDRAFT_77703		0	170338	0	0	0	224070	15.7931	16.1886	0.395546	0.428951
XP_006965057.1	TRIREDRAFT_121516		216810	5.34932e+06	66062.6	164435	0	79203.1	20.8403	16.3094	-4.53088	0.17978
XP_006965161.1	TRIREDRAFT_60949		0	0	109390	163025	141000	0	15.1542	16.6289	1.47471	0.179792
XP_006965223.1	TRIREDRAFT_4009		81896.3	286069	0	58690.5	0	0	16.9042	14.2559	-2.64837	0.151484
XP_006965245.1	TRIREDRAFT_35465		76032.7	87013.4	110829	77732.3	76137.2	0	16.4782	15.6464	-0.831812	0.110614
XP_006965248.1	TRIREDRAFT_37368		0	26062.6	47236.2	0	0	47046.3	14.5765	13.9368	-0.639709	0.347774
XP_006965281.1	TRIREDRAFT_121735	beta-glucosidase, GH family 3	203130	0	0	0	0	0	16.0471	0		0.18695
XP_006965318.1	TRIREDRAFT_61794		175630	249676	345936	185804	249845	264566	17.9719	17.8325	-0.139386	0.344284
XP_006965338.1	TRIREDRAFT_77906		0	346886	0	0	0	0	16.8191	0		0.18695
XP_006965357.1	TRIREDRAFT_121837		0	101569	0	0	0	0	15.0471	0		0.18695
XP_006965398.1	TRIREDRAFT_121906		0	391511	0	0	0	0	16.9937	0		0.18695
XP_006965426.1	TRIREDRAFT_121739		2531160	3.55975e+06	4.0055e+06	4.33841e+06	3.91804e+06	4.28782e+06	21.6824	21.9956	0.313186	0.0741028
XP_006965432.1	TRIREDRAFT_121746	GH family 55	6703440	6.68583e+06	7.20535e+06	7.88454e+06	6.58816e+06	7.71966e+06	22.7108	22.8186	0.107796	0.147132
XP_006965523.1	TRIREDRAFT_61526		1223410	586488	1.61059e+06	739495	908118	1.14043e+06	20.1208	19.8259	-0.29495	0.273232
XP_006965526.1	TRIREDRAFT_121904		0	122086	0	0	0	64545.4	15.3126	14.3931	-0.91951	0.349156
XP_006965535.1	TRIREDRAFT_61765		0	0	99844.3	0	138404	0	15.0224	15.4936	0.471132	0.41616
XP_006965555.1	TRIREDRAFT_4104		90780.9	199501	80061	125624	115647	0	16.9135	16.2953	-0.618207	0.240769
XP_006965616.1	TRIREDRAFT_122001		0	117487	0	0	0	0	15.2572	0		0.18695
XP_006965651.1	TRIREDRAFT_107776		0	114843	140484	0	0	0	16.377	0		0.0600563
XP_006965675.1	TRIREDRAFT_71532	GH family 71	2303450	2.33589e+06	2.27771e+06	2.16286e+06	2.37286e+06	2.52664e+06	21.1368	21.1668	0.0299955	0.336787
XP_006965678.1	TRIREDRAFT_107850	CE family 1	607426	693990	624012	724835	635249	1.15121e+06	19.2918	19.675	0.38325	0.146408
XP_006965729.1	TRIREDRAFT_48686		0	66699	87632.3	0	0	190498	15.6507	15.9545	0.303745	0.434686
XP_006965756.1	TRIREDRAFT_121968		82255.1	0	70852.6	0	0	0	15.6392	0		0.059159
XP_006965798.1	TRIREDRAFT_122036		0	304778	0	0	0	0	16.6324	0		0.18695
XP_006965851.1	TRIREDRAFT_48603		49044.4	34267.8	136404	153328	161086	107801	16.1603	17.1027	0.942336	0.066797
XP_006965901.1	TRIREDRAFT_4213		444788	739379	676532	1.03066e+06	628634	661567	19.2425	19.5613	0.318817	0.191873
XP_006965914.1	TRIREDRAFT_22481		215089	40291	0	359195	228637	146094	16.3773	17.9003	1.52299	0.0765292
XP_006965919.1	TRIREDRAFT_22510		0	3927.22	4232.38	0	0	0	11.4093	0		0.0583363
XP_006965948.1	TRIREDRAFT_42919		166846	93788.1	359302	404841	295162	0	17.6568	17.832	0.175242	0.431233
XP_006965950.1	TRIREDRAFT_71559		0	487567	0	0	0	0	17.3103	0		0.18695
XP_006965956.1	TRIREDRAFT_71566		76116.5	38844.4	66969.3	60287.7	75965.3	0	15.8881	15.471	-0.417097	0.29291
XP_006965992.1	TRIREDRAFT_62820		0	147180	0	0	0	0	15.5823	0		0.18695
XP_006966108.1	TRIREDRAFT_108143		0	19732	43596.4	0	0	0	14.3656	0		0.0846406
XP_006966138.1	TRIREDRAFT_78713	GH family 72	0	150404	0	0	447833	213358	15.6135	17.7497	2.13622	0.143463
XP_006966172.1	TRIREDRAFT_78828		396479	623545	594658	591874	489357	563733	19.0379	19.0647	0.0268059	0.451417
XP_006966283.1	TRIREDRAFT_78968		610576	689446	737920	792830	696121	688783	19.3737	19.4694	0.0957152	0.202103
XP_006966335.1	TRIREDRAFT_108592		19543.9	80282.9	0	0	0	0	15.0222	0		0.120325
XP_006966360.1	TRIREDRAFT_78870		0	233756	0	0	929.591	0	16.2497	8.27549	-7.97419	0.187808
XP_006966365.1	TRIREDRAFT_108398		0	0	22704.7	0	9306.4	0	12.8857	11.599	-1.2867	0.307037
XP_006966399.1	TRIREDRAFT_49213		0	385246	58522.7	69570.5	0	0	17.1745	14.5012	-2.67326	0.182338
XP_006966444.1	TRIREDRAFT_63526		189908	285872	388534	395462	434437	335123	18.1362	18.567	0.430728	0.09678
XP_006966460.1	TRIREDRAFT_122487		1975100	1.86079e+06	2.00696e+06	1.8351e+06	2.25637e+06	2.98124e+06	20.8933	21.1689	0.275591	0.145728
XP_006966561.1	TRIREDRAFT_64193		883.457	45730.4	37960.6	0	0	0	14.783	0		0.0556362
XP_006966591.1	TRIREDRAFT_108655		25676.8	37608.7	0	0	0	0	14.3646	0		0.0650298
XP_006966596.1	TRIREDRAFT_108663		2615660	3.14609e+06	2.97969e+06	3.9137e+06	3.09582e+06	2.29917e+06	21.4745	21.5652	0.0907064	0.360072
XP_006966604.1	TRIREDRAFT_64274		62192.2	0	111062	0	0	100938	15.8176	15.0382	-0.779413	0.315871
XP_006966626.1	TRIREDRAFT_79271		0	27693.7	4826.26	0	0	0	13.4041	0		0.136607
XP_006966633.1	TRIREDRAFT_108781		82555.8	94548.2	0	86667.8	41027.9	0	15.8493	15.3774	-0.471887	0.346735
XP_006966740.1	TRIREDRAFT_79448		58194.9	132133	91844.9	107504	89139.7	91429.3	16.5213	16.5511	0.0298559	0.466742
XP_006966823.1	TRIREDRAFT_64397		4047920	4.66488e+06	5.34787e+06	5.58154e+06	5.16477e+06	6.55845e+06	22.1602	22.4597	0.299504	0.062372
XP_006966948.1	TRIREDRAFT_122780	exo-rhamnogalacturonase, GH family 28	10254300	1.04586e+07	1.281e+07	1.15109e+07	9.78082e+06	1.11342e+07	23.4137	23.3657	-0.0480006	0.363172
XP_006967003.1	TRIREDRAFT_65162	GH family 18	4066830	4.93021e+06	5.36438e+06	6.46862e+06	4.2422e+06	5.40334e+06	22.1907	22.3569	0.16613	0.239063
XP_006967044.1	TRIREDRAFT_50071		0	0	14375.3	0	0	0	12.2263	0		0.18695
XP_006967237.1	TRIREDRAFT_122920		2608610	2.70518e+06	2.87598e+06	3.09024e+06	2.90788e+06	2.13555e+06	21.3804	21.3705	-0.00991738	0.476863
XP_006967256.1	TRIREDRAFT_65324		188880	210382	223435	271372	144104	251406	17.6632	17.7621	0.0988992	0.368129
XP_006967268.1	TRIREDRAFT_65646		502991	1.24342e+06	194653	0	310219	14676.8	19.3035	16.7247	-2.57879	0.087504
XP_006967339.1	TRIREDRAFT_80026		0	0	45104.6	0	0	0	13.876	0		0.18695
XP_006967420.1	TRIREDRAFT_66041	GH family 18	541000	548735	501883	558376	598076	530719	19.0171	19.1012	0.0841113	0.130392
XP_006967473.1	TRIREDRAFT_123071		276707	194564	0	263163	0	0	17.2612	16.4206	-0.840599	0.297262
XP_006967488.1	TRIREDRAFT_50323		0	267756	0	649510	194497	0	16.4456	18.1019	1.65634	0.208223
XP_006967513.1	TRIREDRAFT_65925		93577.5	60907.8	81254.9	34092.5	68590.9	52719.8	16.2619	15.6607	-0.601182	0.0620363
XP_006967525.1	TRIREDRAFT_80167		0	208534	0	0	0	0	16.085	0		0.18695
XP_006967539.1	TRIREDRAFT_123026		223758	175361	235924	226001	195623	343199	17.6915	17.9598	0.268271	0.212048
XP_006967540.1	TRIREDRAFT_80200		146262	128317	128500	154648	151422	0	17.0357	16.6385	-0.397201	0.281585
XP_006967541.1	TRIREDRAFT_123029		1230030	1.09467e+06	1.12511e+06	1.4894e+06	1.0438e+06	855923	20.1331	20.1075	-0.0256025	0.46064
XP_006967558.1	TRIREDRAFT_80240	beta-galactosidase, GH family 35	1611850	1.57206e+06	1.74775e+06	1.40256e+06	2.26533e+06	2.76244e+06	20.6487	21.0315	0.382817	0.14032
XP_006967605.1	TRIREDRAFT_123084		220240	185459	358828	184082	298741	190827	17.9592	17.7767	-0.182569	0.331968
XP_006967631.1	TRIREDRAFT_123114		0	675055	0	0	0	0	17.7797	0		0.18695
XP_006967657.1	TRIREDRAFT_80447		0	823275	0	0	0	0	18.0661	0		0.18695
XP_006967715.1	TRIREDRAFT_123131		104087	81434.5	125570	79720.8	120794	0	16.662	16.0284	-0.633634	0.191678
XP_006967748.1	TRIREDRAFT_123176		0	415644	0	0	0	0	17.08	0		0.18695
XP_006967805.1	TRIREDRAFT_123226	alpha-trehalase, GH family 37	2013690	2.8263e+06	3.17862e+06	2.80663e+06	3.17478e+06	4.25721e+06	21.35	21.7026	0.352597	0.126796
XP_006967807.1	TRIREDRAFT_66608		1553120	1.48644e+06	1.9434e+06	2.58665e+06	1.94943e+06	1.67373e+06	20.6636	20.9812	0.317543	0.125924
XP_006967817.1	TRIREDRAFT_110220		4728520	4.69463e+06	224426	6.64151e+06	312244	228223	21.6168	21.191	-0.425785	0.383769
XP_006967823.1	TRIREDRAFT_123244		44883400	4.46055e+07	4.9552e+07	4.11896e+07	4.0115e+07	4.69497e+07	25.466	25.3495	-0.116503	0.123945
XP_006967828.1	TRIREDRAFT_66792	GH family 17	23850600	1.95678e+07	2.0579e+07	2.00129e+07	1.85711e+07	1.89651e+07	24.3465	24.1933	-0.153221	0.0948578
XP_006967859.1	TRIREDRAFT_72086		0	0	13326.9	0	62332.1	43342	12.1171	15.1043	2.9872	0.0900171
XP_006967891.1	TRIREDRAFT_123232	endo-beta-1,4-glucanase EGL3, GH family 12	216638000	2.52474e+08	2.82867e+08	3.32185e+08	2.93392e+08	2.19913e+08	27.9012	28.0702	0.169094	0.229511
XP_006967892.1	TRIREDRAFT_123234		1054180	1.11284e+06	977598	1.03305e+06	1.13149e+06	1.00289e+06	19.9995	20.0099	0.0104288	0.44849
XP_006967909.1	TRIREDRAFT_123255		655036	642469	710698	637852	319185	515090	19.3525	18.9045	-0.448003	0.0667705
XP_006967919.1	TRIREDRAFT_110272		436915	566682	616017	483401	381759	576535	19.0423	18.8744	-0.167884	0.243562
XP_006968043.1	TRIREDRAFT_123368	GH family 13	0	0	4.42619e+06	0	4.45406e+06	8.41028e+06	20.4927	22.0319	1.53924	0.189189
XP_006968198.1	TRIREDRAFT_123382		213863	247684	223539	222222	241720	348327	17.801	18.0466	0.245672	0.176939
XP_006968212.1	TRIREDRAFT_51130		146684	0	162049	210469	0	135583	16.651	16.8157	0.164627	0.442254
XP_006968222.1	TRIREDRAFT_80911		0	65713	151189	0	56074.4	0	16.1417	14.1901	-1.95163	0.161496
XP_006968271.1	TRIREDRAFT_5369		77495.8	0	111224	0	0	0	15.9409	0		0.0643319
XP_006968279.1	TRIREDRAFT_32798		2063630	2.12715e+06	2.1581e+06	1.91051e+06	1.66169e+06	2.15972e+06	21.0131	20.8656	-0.147484	0.116439
XP_006968308.1	TRIREDRAFT_67616		881759	852492	882629	1.01428e+06	858643	1.025e+06	19.7345	19.8816	0.147171	0.0808505
XP_006968393.1	TRIREDRAFT_81115		76870.3	67174.9	54352.3	94040.8	43823	0	16.0131	15.4879	-0.52515	0.25507
XP_006968421.1	TRIREDRAFT_23115	expansin-like protein	754999	842715	655844	884257	679900	789292	19.5188	19.5814	0.0625721	0.349304
XP_006968448.1	TRIREDRAFT_110894	GH family 30	1734000	1.7252e+06	2.02225e+06	1.95376e+06	2.04651e+06	2.10155e+06	20.8012	20.9558	0.15468	0.0623144
XP_006968451.1	TRIREDRAFT_81150		171087	139112	156872	177619	168404	163507	17.2483	17.3738	0.125527	0.117487
XP_006968466.1	TRIREDRAFT_123538	GH family 72	3927190	4.25899e+06	3.93169e+06	5.8726e+06	4.03453e+06	4.7191e+06	21.9457	22.2171	0.271422	0.100705
XP_006968519.1	TRIREDRAFT_68064	β-xylosidase/α-L-arabinofuranosidase, GH family 43	2616720	2.71108e+06	2.93977e+06	2.63473e+06	2.74687e+06	2.99036e+06	21.3941	21.4122	0.0181015	0.409357
XP_006968530.1	TRIREDRAFT_68067		2107100	2.06319e+06	2.19148e+06	2.09025e+06	1.57741e+06	1.60044e+06	21.016	20.7439	-0.272146	0.0502936
XP_006968606.1	TRIREDRAFT_123631		145332	108816	85986.4	160888	131445	150346	16.7908	17.1709	0.380154	0.0757079
XP_006968607.1	TRIREDRAFT_111102	phospholipase C	222963	153482	190851	180890	186025	241527	17.5288	17.6298	0.101016	0.324541
XP_006968640.1	TRIREDRAFT_81331		868193	1.19344e+06	1.23753e+06	1.74043e+06	639054	1.1178e+06	20.0687	20.1528	0.0841347	0.427613
XP_006968667.1	TRIREDRAFT_111103		0	229685	0	0	0	0	16.2243	0		0.18695
XP_006968734.1	TRIREDRAFT_81517		7475240	7.68612e+06	9.01674e+06	7.98973e+06	7.47219e+06	7.94337e+06	22.9422	22.8954	-0.0468662	0.320048
XP_006968749.1	TRIREDRAFT_123726	GH family 16	3272070	4.39035e+06	4.22289e+06	4.18894e+06	3.71233e+06	4.10196e+06	21.9177	21.932	0.0142421	0.461075
XP_006968798.1	TRIREDRAFT_68606		66983.4	0	929.593	87489.5	112268	0	14.4664	16.0229	1.55649	0.170159
XP_006968801.1	TRIREDRAFT_81541		30653.5	0	52470.1	0	15550.5	0	14.758	12.3397	-2.4183	0.116906
XP_006968952.1	TRIREDRAFT_51998		191890	198846	279446	214204	176288	157490	17.7692	17.4788	-0.290426	0.140279
XP_006968954.1	TRIREDRAFT_111495		129038	270074	253526	104460	152077	0	17.731	16.3838	-1.34712	0.0525286
XP_006968955.1	TRIREDRAFT_123827		0	0	44563.1	20831.4	0	40485.8	13.8586	14.319	0.460441	0.391174
XP_006968975.1	TRIREDRAFT_69122		295506	0	0	0	0	0	16.5879	0		0.18695
XP_006968981.1	TRIREDRAFT_81778		3500260	3.74458e+06	3.92411e+06	5.51455e+06	4.01227e+06	4.1081e+06	21.828	22.1158	0.287812	0.0880585
XP_006969016.1	TRIREDRAFT_69061		161323	369225	351868	405184	423342	409060	18.1661	18.6541	0.487996	0.0755758
XP_006969041.1	TRIREDRAFT_69052		149033	0	60871.2	0	113234	0	16.0944	15.204	-0.89043	0.302287
XP_006969076.1	TRIREDRAFT_81843		15052	0	45334.4	0	0	0	14.297	0		0.102785
XP_006969171.1	TRIREDRAFT_5776		407951	542172	507254	604757	739887	364524	18.89	19.1199	0.229919	0.256233
XP_006969176.1	TRIREDRAFT_23346	beta-hexosaminidase, GH family 20	969883	1.14552e+06	995671	1.06912e+06	1.25993e+06	1.19776e+06	19.984	20.165	0.180948	0.0760477
XP_006969187.1	TRIREDRAFT_123946		0	49906.8	85354.1	0	0	0	15.4604	0		0.0713417
XP_006969207.1	TRIREDRAFT_123974		156074	116519	187981	204348	134519	0	17.2281	16.7854	-0.442714	0.278615
XP_006969224.1	TRIREDRAFT_123989	cellobiohydrolase CBH1, GH family 7	753501000	4.21715e+08	8.65083e+08	8.66246e+08	8.47625e+08	9.23659e+08	29.3412	29.7116	0.370407	0.1073
XP_006969225.1	TRIREDRAFT_123992	swollenin	60841600	5.28779e+07	8.96557e+07	7.14794e+07	9.66861e+07	1.01089e+08	26.0146	26.4194	0.404828	0.102075
XP_006969226.1	TRIREDRAFT_111849	xylanase XYN4, GH family 30	9107090	1.0471e+07	1.03879e+07	8.70841e+06	9.59709e+06	1.0205e+07	23.2519	23.18	-0.0718329	0.238635
XP_006969261.1	TRIREDRAFT_69479		150207	219140	236417	300241	311881	208403	17.6234	18.0612	0.437792	0.0817692
XP_006969287.1	TRIREDRAFT_5836	beta-mannosidase, GH family 2	2237560	2.33999e+06	2.761e+06	2.74525e+06	2.33518e+06	2.40524e+06	21.2221	21.2507	0.0286373	0.410996
XP_006969380.1	TRIREDRAFT_69863		2343720	3.08894e+06	2.99841e+06	2.52415e+06	3.06511e+06	2.72227e+06	21.4223	21.4017	-0.0206008	0.447419
XP_006969395.1	TRIREDRAFT_82141		630745	722084	384012	559204	461958	628084	19.1431	19.0684	-0.074658	0.403499
XP_006969412.1	TRIREDRAFT_124031		79010.6	0	62431.4	0	0	0	15.5249	0		0.0607764
XP_006969529.1	TRIREDRAFT_82227	beta-glucosidase, GH family 3	0	71707.5	70349.9	28082.9	0	28156	15.5312	14.1943	-1.33684	0.162092
XP_006969602.1	TRIREDRAFT_70341	endo-chitosanase, GH family 75	844876	1.18753e+06	1.29133e+06	697674	1.3226e+06	893875	20.0794	19.8897	-0.189735	0.291222
XP_006969619.1	TRIREDRAFT_70373		909462	992015	1.18405e+06	872840	1.33975e+06	1.29708e+06	19.9721	20.1579	0.185817	0.225924
XP_006969714.1	TRIREDRAFT_124175	GH family 64	13556000	1.52579e+07	1.63311e+07	1.75348e+07	1.53636e+07	1.56714e+07	23.8431	23.9486	0.105492	0.170027
XP_006969819.1	TRIREDRAFT_70800	extracellular metalloproteinase	0	0	87113.3	0	33960	1497	14.8256	13.5288	-1.29682	0.304538
XP_006969845.1	TRIREDRAFT_70845	GH family 55	3015340	3.39141e+06	3.4421e+06	3.73932e+06	3.3876e+06	3.65627e+06	21.6466	21.7773	0.130757	0.0716968
XP_006969877.1	TRIREDRAFT_124259		391009	463092	459064	474799	290362	407296	18.7397	18.5761	-0.163516	0.234628
XP_006969897.1	TRIREDRAFT_82616	endo-β-1,4-glucanase, GH family 5	421277	625209	479800	465817	612738	509575	18.9566	19.0139	0.0573038	0.398053
XP_006969901.1	TRIREDRAFT_26187		0	726383	0	0	0	0	17.8854	0		0.18695
XP_006969947.1	TRIREDRAFT_124282		3958660	4.21551e+06	4.53111e+06	4.56884e+06	4.27312e+06	4.30004e+06	22.014	22.0627	0.0487567	0.243753
XP_006969965.1	TRIREDRAFT_71037		136149	99935.1	141866	177705	123273	216822	16.9429	17.3971	0.454199	0.0983971
XP_006969986.1	TRIREDRAFT_71094		286684	553875	493026	651815	534079	492634	18.7619	19.0938	0.331887	0.143894
XP_006970000.1	TRIREDRAFT_82662		364713	418660	476493	368600	566522	560598	18.6799	18.9274	0.247569	0.169827
XP_006970023.1	TRIREDRAFT_71170		2381750	2.5195e+06	2.70584e+06	2.80358e+06	2.61262e+06	2.90343e+06	21.2739	21.4031	0.129177	0.0672504
XP_006961085.1	TRIREDRAFT_44214	acetyl xylan esterase, CE family 5	1993950	2.3709e+06	2.64432e+06	2.86851e+06	3.40142e+06	3.12604e+06	21.1559	21.5786	0.422797	0.0154049
XP_006961347.1	TRIREDRAFT_103039		2627950	2.42618e+06	3.21218e+06	2.01833e+06	2.19094e+06	1.94892e+06	21.3938	20.9691	-0.424739	0.0231593
XP_006961551.1	TRIREDRAFT_119568		4468050	3.10042e+06	3.93913e+06	6.31477e+06	6.34548e+06	7.72122e+06	21.8711	22.6958	0.824671	0.00420254
XP_006961553.1	TRIREDRAFT_73604		261528	247737	244641	361282	379605	423850	17.9391	18.5666	0.627547	0.00103831
XP_006961562.1	TRIREDRAFT_73631		4267620	4.74009e+06	4.99933e+06	7.06437e+06	8.6062e+06	1.07667e+07	22.1547	23.0711	0.916422	0.00968187
XP_006961567.1	TRIREDRAFT_73643	lytic polysaccharide monooxygenase, AA family 9	104453000	9.25603e+07	1.14248e+08	1.38892e+08	1.31e+08	1.27433e+08	26.6286	26.9808	0.352194	0.00789463
XP_006961741.1	TRIREDRAFT_102908		56435400	5.54135e+07	5.97758e+07	3.60425e+07	3.19244e+07	4.48214e+07	25.7697	25.1641	-0.60564	0.00410165
XP_006962177.1	TRIREDRAFT_103825	acetylesterase, CE family 16	0	134154	0	4.29008e+06	9.43725e+06	9.2993e+06	15.4486	22.8718	7.42327	0.00538987
XP_006962212.1	TRIREDRAFT_55319	α-L-arabinofuranosidase, GH family 54	12273000	1.29218e+07	1.41592e+07	9.98608e+06	8.52178e+06	9.38545e+06	23.645	23.1485	-0.496589	0.0027065
XP_006962276.1	TRIREDRAFT_103458	GH family 25	5371630	6.60764e+06	7.47249e+06	3.828e+06	3.56983e+06	3.05558e+06	22.6284	21.7325	-0.895927	0.00497445
XP_006962392.1	TRIREDRAFT_103799		305203	295207	338660	252803	129980	213520	18.2559	17.6007	-0.65519	0.0206587
XP_006962419.1	TRIREDRAFT_120229	endo-beta-1,4-xylanase, GH family 10	119472000	1.01572e+08	1.30833e+08	1.48591e+08	1.37353e+08	1.5405e+08	26.8055	27.1279	0.322417	0.0202294
XP_006962558.1	TRIREDRAFT_45445		3884750	5.29269e+06	5.1519e+06	3.22293e+06	4.03362e+06	3.0208e+06	22.1875	21.708	-0.479503	0.0340432
XP_006962575.1	TRIREDRAFT_45717	alpha-1,2-mannosidase, GH family 47	2728880	2.83438e+06	2.99304e+06	2.15221e+06	1.8709e+06	2.06324e+06	21.4436	20.9522	-0.491411	0.000945256
XP_006962580.1	TRIREDRAFT_72567	cellobiohydrolase CBH2, GH family 6	738619000	7.63573e+08	7.49438e+08	1.01773e+09	9.47451e+08	1.08165e+09	29.4834	29.9197	0.436341	0.00127404
XP_006962583.1	TRIREDRAFT_120312	endo-beta-1,4-glucanase EGL2, GH family 5	111457000	1.16692e+08	3.7284e+07	1.51123e+08	1.47529e+08	1.5689e+08	26.3988	27.178	0.779239	0.0349381
XP_006962614.1	TRIREDRAFT_75159		1336510	1.34458e+06	1.47396e+06	1.65862e+06	1.58937e+06	1.62896e+06	20.4015	20.6326	0.231114	0.00394611
XP_006962642.1	TRIREDRAFT_57098	GH family 92	934855	1.06132e+06	1.20953e+06	1.3232e+06	1.41462e+06	1.43742e+06	20.0272	20.4085	0.381219	0.0101731
XP_006962887.1	TRIREDRAFT_72612		521394	323806	417844	563812	579274	565011	18.6835	19.119	0.435486	0.0303392
XP_006963250.1	TRIREDRAFT_75985		283811	215538	188707	171803	114442	66688.6	17.8072	16.8441	-0.963131	0.0273347
XP_006963305.1	TRIREDRAFT_76155	acid phosphatase-like protein	20391000	1.99151e+07	2.0761e+07	2.18612e+07	2.1247e+07	2.19348e+07	24.2789	24.3699	0.0909995	0.0077869
XP_006963375.1	TRIREDRAFT_104797	beta-glucosidase, GH family 3	2517710	2.50208e+06	2.67355e+06	2.72229e+06	3.03277e+06	2.92574e+06	21.2902	21.4644	0.17422	0.0181427
XP_006963461.1	TRIREDRAFT_120784		1921940	2.25773e+06	2.46077e+06	2.99788e+06	2.98675e+06	2.89411e+06	21.0779	21.497	0.419076	0.00483762
XP_006963585.1	TRIREDRAFT_46597		709124	801101	821311	940256	1.05422e+06	1.01266e+06	19.5679	19.935	0.367111	0.00467134
XP_006963604.1	TRIREDRAFT_76210	alpha-L-arabinofuranosidase, GH family 62	8711750	8.66917e+06	9.27466e+06	7.40357e+06	7.17224e+06	7.90353e+06	23.083	22.8371	-0.245838	0.00437215
XP_006963641.1	TRIREDRAFT_76266	GH family 16	749483	897919	781463	572677	546692	579399	19.6269	19.1111	-0.515793	0.0031093
XP_006963720.1	TRIREDRAFT_58282		2637140	2.73576e+06	3.07678e+06	3.29687e+06	3.21146e+06	3.2265e+06	21.4255	21.6298	0.20426	0.0171688
XP_006964075.1	TRIREDRAFT_121127	beta-xylosidase BXL1, GH family 3	5941720	5.61455e+06	6.05657e+06	2.16981e+06	3.26431e+06	5.38675e+06	22.4852	21.7824	-0.702811	0.0382331
XP_006964163.1	TRIREDRAFT_76820		1663790	1.56287e+06	1.76962e+06	2.62772e+06	2.69988e+06	3.15996e+06	20.6675	21.432	0.764495	0.0013864
XP_006964324.1	TRIREDRAFT_76852	GH family 2	984567	1.196e+06	1.27414e+06	1.67628e+06	1.58745e+06	1.52608e+06	20.1352	20.6066	0.471408	0.00503601
XP_006964416.1	TRIREDRAFT_34079		325657	171923	257286	111399	0	0	17.9409	15.1804	-2.76048	0.0103971
XP_006964430.1	TRIREDRAFT_47268	beta-glucosidase, GH family 3	1473050	1.96972e+06	1.27909e+06	974495	726837	752994	20.586	19.6419	-0.944031	0.0132267
XP_006964533.1	TRIREDRAFT_60489	cutinase, CE family 5	375496	572568	715258	350416	352457	277308	19.0807	18.3177	-0.762949	0.0441968
XP_006964598.1	TRIREDRAFT_77288		496062	441977	523324	594513	559344	530981	18.8939	19.0992	0.205296	0.0344499
XP_006964878.1	TRIREDRAFT_47733		44456.6	46520.8	73246.3	0	24251.3	0	15.7403	12.9808	-2.75953	0.00960936
XP_006965115.1	TRIREDRAFT_60784		225322	282141	285790	512394	503074	546403	18.0125	18.9899	0.977422	0.000204041
XP_006965119.1	TRIREDRAFT_60635	GH family 92	398522	458002	411170	370974	379555	354882	18.6888	18.4912	-0.197623	0.0249983
XP_006965478.1	TRIREDRAFT_121814		225639	130433	154915	0	59722.1	0	17.378	14.281	-3.09695	0.00621172
XP_006965576.1	TRIREDRAFT_22459		16082600	1.66932e+07	1.85294e+07	1.38824e+07	1.30951e+07	1.34152e+07	24.0276	23.6826	-0.345011	0.00457205
XP_006965577.1	TRIREDRAFT_27395	GH family 76	1794280	1.85839e+06	2.14182e+06	3.32405e+06	3.04799e+06	2.80974e+06	20.8813	21.5454	0.664093	0.00175144
XP_006965606.1	TRIREDRAFT_121977		284757	243721	363038	157622	209194	126945	18.1809	17.3285	-0.852448	0.0176884
XP_006965608.1	TRIREDRAFT_121989		662616	863829	690590	1.13721e+06	932189	926754	19.4952	19.9297	0.434481	0.025033
XP_006965622.1	TRIREDRAFT_107704		5667360	5.41e+06	5.85077e+06	4.93643e+06	4.67331e+06	4.28921e+06	22.428	22.1435	-0.284446	0.00565532
XP_006965674.1	TRIREDRAFT_122081	endo-beta-1,4-glucanase EGL1, GH family 7	105143000	1.07455e+08	1.32632e+08	1.63418e+08	1.60133e+08	1.85703e+08	26.778	27.3388	0.560826	0.0050609
XP_006965688.1	TRIREDRAFT_62213		1632010	2.25853e+06	2.31647e+06	3.08504e+06	3.12441e+06	3.15741e+06	20.9805	21.5742	0.593667	0.00437246
XP_006965873.1	TRIREDRAFT_122127		75203800	7.48964e+07	8.41245e+07	6.00262e+07	6.47405e+07	6.29599e+07	26.2184	25.8991	-0.319261	0.00478236
XP_006965932.1	TRIREDRAFT_30275		459446	547902	463114	429073	369823	393688	18.9029	18.6007	-0.302179	0.0255776
XP_006965943.1	TRIREDRAFT_39942	GH family 17	2609220	2.62959e+06	2.95968e+06	3.02118e+06	3.52875e+06	4.06428e+06	21.382	21.7545	0.372566	0.0333181
XP_006965986.1	TRIREDRAFT_108145		23348	46396.7	18325.7	0	253.341	0	14.8414	6.39997	-8.44143	0.0138046
XP_006966240.1	TRIREDRAFT_49081	xyloglucanase, GH family 74	90951800	8.27329e+07	9.10927e+07	1.24275e+08	1.19375e+08	1.36807e+08	26.3952	26.9182	0.522953	0.00139856
XP_006966251.1	TRIREDRAFT_122374		26199500	2.72517e+07	3.49025e+07	4.40469e+07	4.12996e+07	4.22358e+07	24.8118	25.3419	0.530066	0.00511365
XP_006966276.1	TRIREDRAFT_108463		276607	307649	242273	168988	0	0	18.0717	15.7816	-2.29014	0.0105156
XP_006966401.1	TRIREDRAFT_122422		7782660	6.84452e+06	7.48576e+06	4.44159e+06	4.00748e+06	5.7015e+06	22.8134	22.1694	-0.644031	0.00506282
XP_006966421.1	TRIREDRAFT_49295		77572	62729.8	58470.2	152947	87112	149830	16.0158	16.9877	0.971946	0.0227788
XP_006966797.1	TRIREDRAFT_79606	GH family 115	2162620	2.50663e+06	2.57131e+06	3.0921e+06	2.65521e+06	2.89162e+06	21.2027	21.4575	0.254753	0.0298799
XP_006966901.1	TRIREDRAFT_64561		360952	212217	271703	575567	434722	457669	18.1034	18.9004	0.797007	0.0138684
XP_006966955.1	TRIREDRAFT_65039		315318	364520	360570	427670	684040	561649	18.4038	19.0894	0.685598	0.0247259
XP_006967132.1	TRIREDRAFT_109392		867012	0	0	6.04655e+06	9.70865e+06	8.15348e+06	18.1407	22.9261	4.78534	0.00110575
XP_006967211.1	TRIREDRAFT_65508		177072	187311	277129	147184	0	0	17.7062	15.5823	-2.12386	0.0239441
XP_006967219.1	TRIREDRAFT_79921	GH family 92	1670180	2.16129e+06	2.23258e+06	3.59761e+06	3.9846e+06	3.65046e+06	20.9469	21.8362	0.889348	0.000649839
XP_006967292.1	TRIREDRAFT_109473		213267	245802	254572	301312	314738	323780	17.8599	18.2571	0.397201	0.00299237
XP_006967304.1	TRIREDRAFT_65406	GH family 16	17273400	1.9923e+07	2.11685e+07	2.67089e+07	2.59737e+07	2.50406e+07	24.2136	24.6269	0.413246	0.00330416
XP_006967590.1	TRIREDRAFT_22914	GH family 72	6297340	6.72269e+06	7.41051e+06	9.42185e+06	7.59889e+06	8.44471e+06	22.6993	23.0171	0.317814	0.0266761
XP_006967591.1	TRIREDRAFT_22915		234479	278884	251342	373669	305333	354105	17.9596	18.3936	0.434015	0.010292
XP_006967625.1	TRIREDRAFT_50593		820286	836068	998290	1.27059e+06	1.04657e+06	1.04024e+06	19.7551	20.0939	0.338822	0.034373
XP_006967801.1	TRIREDRAFT_66707		168976	134031	214641	0	67109.7	0	17.3966	14.4493	-2.94738	0.00484706
XP_006967911.1	TRIREDRAFT_66832	beta-glucosidase, GH family 3	115300	128809	142551	234900	178737	227973	16.9757	17.7064	0.730632	0.00588368
XP_006967945.1	TRIREDRAFT_123283	alpha-L-arabinofuranosidase, GH family 54	23870200	2.661e+07	2.94194e+07	3.68176e+07	4.76184e+07	4.07867e+07	24.6667	25.315	0.648236	0.00647259
XP_006967999.1	TRIREDRAFT_110414		406981	384831	307350	283044	188928	164050	18.483	17.6938	-0.789256	0.0153571
XP_006968137.1	TRIREDRAFT_80833	chitinase, GH family 18	5860590	6.09647e+06	7.07097e+06	7.12274e+06	7.35426e+06	7.10838e+06	22.5967	22.7786	0.181928	0.0438404
XP_006968181.1	TRIREDRAFT_80980		3114610	3.11184e+06	3.40144e+06	2.94893e+06	2.31514e+06	2.13046e+06	21.6138	21.2331	-0.38076	0.0243901
XP_006968210.1	TRIREDRAFT_67504		694840	878576	860124	676537	670694	598831	19.6297	19.3072	-0.3225	0.0313977
XP_006968264.1	TRIREDRAFT_5345		1107350	1.18551e+06	1.29545e+06	1.57671e+06	1.40163e+06	1.57498e+06	20.1899	20.5335	0.343614	0.00782157
XP_006968306.1	TRIREDRAFT_81070		4011500	4.32199e+06	4.53104e+06	5.17938e+06	4.91103e+06	5.72292e+06	22.0319	22.3297	0.297742	0.0126846
XP_006968342.1	TRIREDRAFT_81004		5592210	4.52979e+06	4.84765e+06	3.21414e+06	3.20223e+06	4.10066e+06	22.2506	21.7413	-0.509313	0.0133113
XP_006968452.1	TRIREDRAFT_67844	GH family 76	345123	299607	317223	368722	518145	501612	18.2906	18.8201	0.529467	0.0221753
XP_006968809.1	TRIREDRAFT_123729		1917340	1.51665e+06	2.14078e+06	3.97059e+06	2.41261e+06	2.80363e+06	20.8255	21.5462	0.720654	0.0373045
XP_006968837.1	TRIREDRAFT_81598	chitinase, GH family 18	407297	500968	499772	668188	649527	498713	18.8403	19.2077	0.367419	0.0465108
XP_006968947.1	TRIREDRAFT_123818	endo-beta-1,4-xylanase XYN2, GH family 11	307974000	3.10593e+08	3.86751e+08	2.5982e+08	2.60815e+08	2.52803e+08	28.32	27.9417	-0.378297	0.0204133
XP_006969100.1	TRIREDRAFT_72526	alpha-glucuronidase, GH family 67	4784640	4.25106e+06	4.61403e+06	2.56531e+06	2.60733e+06	3.78556e+06	22.1174	21.5098	-0.607593	0.0109935
XP_006969119.1	TRIREDRAFT_123940	glucuronoyl esterase, CE family 15	26112400	2.50348e+07	2.72831e+07	2.88421e+07	3.16017e+07	2.83582e+07	24.6399	24.8191	0.179179	0.0225303
XP_006969164.1	TRIREDRAFT_69276	endo-beta-1,4-xylanase, GH family 30	14124100	1.19701e+07	1.2623e+07	1.84424e+07	1.96966e+07	1.8906e+07	23.6215	24.1806	0.559127	0.000573059
XP_006969165.1	TRIREDRAFT_69245	beta-mannosidase, GH family 2	1864970	1.17812e+06	1.21006e+06	1.683e+06	2.26798e+06	2.26568e+06	20.4351	20.9827	0.547609	0.0459796
XP_006969203.1	TRIREDRAFT_69489		727252	779661	982171	1.52281e+06	1.29115e+06	1.24507e+06	19.6622	20.3677	0.705519	0.00534383
XP_006969396.1	TRIREDRAFT_112018		23323200	2.60168e+07	2.97431e+07	3.10649e+07	3.49754e+07	4.1787e+07	24.6519	25.0992	0.447281	0.0291112
XP_006969552.1	TRIREDRAFT_82235	GH family 31	11521700	1.23398e+07	1.30185e+07	8.22538e+06	6.73504e+06	8.8241e+06	23.5514	22.9186	-0.632816	0.00224409
XP_006969833.1	TRIREDRAFT_70803		1193950	1.25848e+06	1.25061e+06	865033	770956	857474	20.2353	19.6648	-0.57056	0.000188605
XP_006969859.1	TRIREDRAFT_124256		15269.8	40550.9	46388.3	22665.9	0	0	15.0562	12.8833	-2.17293	0.04751
XP_006969938.1	TRIREDRAFT_82633	GH family 72	243191	262680	307207	353055	406286	469737	18.0481	18.6442	0.596111	0.0115354
XP_006969985.1	TRIREDRAFT_71092		2045490	2.32616e+06	2.56855e+06	3.39473e+06	3.27739e+06	3.95677e+06	21.1416	21.7565	0.614942	0.00446102
