# Supplementary material for: An l-fucose-responsive transcription factor cross-regulates the expression of a diverse array of carbohydrate-active enzymes in Trichoderma reesei
Source: PLoS Genet. 2025 Aug 11;21(8):e1011815. doi: 10.1371/journal.pgen.1011815 (PMC12370193; doi:10.1371/journal.pgen.1011815)
Supplement: S2 Data — (XLSX) [file pgen.1011815.s017.xlsx]

## Sheet: Down-regulated genes in Δfur1
Genes down-regulated in fur1 deletion mutant relative to parent strain QMP in L-fucose medium.
Gene ID	FoldChange(Dfur1/QMP)	Log2FoldChange	pval	padj
TRIREDRAFT_60517	0.00245339	-8.67101	0	0
TRIREDRAFT_78833	0.00170673	-9.19455	0	0
TRIREDRAFT_58450	0.00488691	-7.67686	5.34E-313	0
TRIREDRAFT_72704	0.0186911	-5.7415	5.93E-311	1.07e-307
TRIREDRAFT_5807	0.000997147	-9.96991	5e-274	7.54e-271
TRIREDRAFT_69493	0.00230112	-8.76345	2.31e-204	2.99e-201
TRIREDRAFT_105275	0.0148338	-6.07497	2.49e-182	2.82e-179
TRIREDRAFT_104599	0.0808007	-3.62949	5.46e-171	5.49e-168
TRIREDRAFT_111138	0.0185023	-5.75615	2.43e-128	2.19e-125
TRIREDRAFT_106591	0.070792	-3.82027	3.2e-114	2.63e-111
TRIREDRAFT_60890	0.119539	-3.06444	1.51e-103	1.14e-100
TRIREDRAFT_58802	0.0221671	-5.49543	1.36e-81	9.46e-79
TRIREDRAFT_109392	0.0280705	-5.1548	4.14e-68	2.68e-65
TRIREDRAFT_120873	0.028497	-5.13305	3.14e-58	1.9e-55
TRIREDRAFT_69651	0.0142908	-6.12877	8.12e-55	4.59e-52
TRIREDRAFT_60067	0.164469	-2.60412	1.78e-49	9.45e-47
TRIREDRAFT_49112	0.281927	-1.82661	1.16e-46	5.82e-44
TRIREDRAFT_105288	0.115612	-3.11264	3.7e-42	1.76e-39
TRIREDRAFT_27259	0.0248347	-5.3315	1.98e-41	8.97e-39
TRIREDRAFT_78683	0.337494	-1.56707	6.21e-39	2.68e-36
TRIREDRAFT_123992	0.29952	-1.73928	8.31e-37	3.42e-34
TRIREDRAFT_22481	0.260057	-1.9431	2.94e-34	1.15e-31
TRIREDRAFT_57198	0.27463	-1.86444	4.66e-34	1.76e-31
TRIREDRAFT_2036	0.36842	-1.44057	3.89e-29	1.35e-26
TRIREDRAFT_65036	0.049662	-4.33172	2.6e-27	8.72e-25
TRIREDRAFT_47153	0.386862	-1.37011	5.72e-26	1.72e-23
TRIREDRAFT_111733	0.000132331	-12.8836	9.29e-26	2.71e-23
TRIREDRAFT_109243	0.279801	-1.83753	1e-25	2.84e-23
TRIREDRAFT_38812	0.275665	-1.85901	1.34e-24	3.57e-22
TRIREDRAFT_71072	0.313548	-1.67324	1.5e-24	3.87e-22
TRIREDRAFT_122147	0.340273	-1.55523	3.53e-24	8.86e-22
TRIREDRAFT_73937	0.421494	-1.24642	9.87e-24	2.41e-21
TRIREDRAFT_21746	0.327034	-1.61249	1.56e-23	3.72e-21
TRIREDRAFT_121498	0.370178	-1.43371	1.29e-22	2.99e-20
TRIREDRAFT_123967	0.345372	-1.53378	8.36e-21	1.89e-18
TRIREDRAFT_4981	0.456374	-1.13171	4.28e-20	9.45e-18
TRIREDRAFT_124097	0.460462	-1.11884	9e-20	1.94e-17
TRIREDRAFT_74198	0.00623417	-7.32559	1.52e-19	3.2e-17
TRIREDRAFT_72643	0.475967	-1.07107	2.51e-19	5.17e-17
TRIREDRAFT_108261	0.247294	-2.0157	3.51e-19	7.06e-17
TRIREDRAFT_73005	0.0976912	-3.35563	7.08e-19	1.39e-16
TRIREDRAFT_121706	0.472183	-1.08258	1.06e-18	2.04e-16
TRIREDRAFT_122487	0.444048	-1.17121	1.35e-18	2.55e-16
TRIREDRAFT_79741	0.427263	-1.22681	1.59e-18	2.94e-16
TRIREDRAFT_124030	0.392763	-1.34827	1.82e-18	3.29e-16
TRIREDRAFT_75294	0.483557	-1.04824	6.58e-18	1.14e-15
TRIREDRAFT_55814	0.48038	-1.05775	1.18e-17	2.02e-15
TRIREDRAFT_5656	0.0156108	-6.00132	1.5e-17	2.51e-15
TRIREDRAFT_103825	0.047463	-4.39705	1.82e-17	2.93e-15
TRIREDRAFT_72488	0.167992	-2.57354	2.03e-17	3.23e-15
TRIREDRAFT_67718	0.482105	-1.05258	2.28e-17	3.56e-15
TRIREDRAFT_80920	0.471769	-1.08385	6.76e-17	1.02e-14
TRIREDRAFT_49193	0.385568	-1.37494	7.76e-17	1.15e-14
TRIREDRAFT_123471	0.455785	-1.13358	9.06e-17	1.32e-14
TRIREDRAFT_106595	0.481791	-1.05352	1.09e-16	1.57e-14
TRIREDRAFT_65882	0.357222	-1.48511	1.57e-16	2.19e-14
TRIREDRAFT_55272	0.261523	-1.93499	2.01e-16	2.73e-14
TRIREDRAFT_120219	0.497865	-1.00617	7.1e-16	9.18e-14
TRIREDRAFT_121251	0.401115	-1.31791	7.31e-16	9.31e-14
TRIREDRAFT_77481	0.475714	-1.07183	7.64e-16	9.47e-14
TRIREDRAFT_65104	0.425587	-1.23247	1.31e-15	1.6e-13
TRIREDRAFT_82296	0.330126	-1.59891	1.46e-15	1.77e-13
TRIREDRAFT_54198	0.471483	-1.08472	1.92e-15	2.29e-13
TRIREDRAFT_111893	0.420621	-1.24941	6.03e-15	6.73e-13
TRIREDRAFT_78685	0.386793	-1.37037	8.27e-15	9.09e-13
TRIREDRAFT_69963	0.312278	-1.6791	8.54e-15	9.2e-13
TRIREDRAFT_109249	0.421306	-1.24706	1.09e-14	1.13e-12
TRIREDRAFT_65547	0.371431	-1.42883	2.75e-14	2.68e-12
TRIREDRAFT_58823	0.250714	-1.99589	6.41e-14	5.86e-12
TRIREDRAFT_119989	0.214271	-2.22249	9.88e-14	8.94e-12
TRIREDRAFT_78757	0.473382	-1.07892	1.05e-13	9.43e-12
TRIREDRAFT_80340	0.48209	-1.05263	2.15e-13	1.87e-11
TRIREDRAFT_27770	0.0190531	-5.71383	3.37e-13	2.8e-11
TRIREDRAFT_121284	0.477264	-1.06714	5.52e-13	4.46e-11
TRIREDRAFT_65718	0.447968	-1.15853	6.25e-13	5e-11
TRIREDRAFT_48211	0.442392	-1.1766	2.32e-12	1.71e-10
TRIREDRAFT_124016	0.103801	-3.26811	6.34e-12	4.44e-10
TRIREDRAFT_27939	0.448224	-1.15771	9.82e-12	6.7e-10
TRIREDRAFT_78713	0.471131	-1.0858	1.15e-11	7.64e-10
TRIREDRAFT_75468	0.437265	-1.19342	1.22e-11	7.97e-10
TRIREDRAFT_5119	0.449431	-1.15383	1.7e-11	1.07e-09
TRIREDRAFT_45717	0.452883	-1.14279	2.15e-11	1.32e-09
TRIREDRAFT_22341	0.404276	-1.30659	4.46e-11	2.54e-09
TRIREDRAFT_66662	0.045777	-4.44923	4.98e-11	2.8e-09
TRIREDRAFT_112081	0.485186	-1.04339	4.99e-11	2.8e-09
TRIREDRAFT_51415	0.449883	-1.15238	5.79e-11	3.21e-09
TRIREDRAFT_121500	0.469242	-1.0916	7.62e-11	4.13e-09
TRIREDRAFT_74194	0.389327	-1.36094	9.04e-11	4.81e-09
TRIREDRAFT_106116	0.368237	-1.44129	1.08e-10	5.58e-09
TRIREDRAFT_49038	0.458675	-1.12446	2.25e-10	1.09e-08
TRIREDRAFT_69857	0.368167	-1.44157	2.46e-10	1.18e-08
TRIREDRAFT_64898	0.34806	-1.52259	4.84e-10	2.22e-08
TRIREDRAFT_60784	0.405738	-1.30138	6.8e-10	3.05e-08
TRIREDRAFT_58603	0.483201	-1.0493	7.58e-10	3.36e-08
TRIREDRAFT_59482	0.25887	-1.9497	1.01e-09	4.27e-08
TRIREDRAFT_64448	0.48498	-1.044	1.49e-09	6.12e-08
TRIREDRAFT_108671	0.00415039	-7.91254	2.4e-09	9.51e-08
TRIREDRAFT_120953	0.381979	-1.38843	4.29e-09	1.64e-07
TRIREDRAFT_68058	0.490398	-1.02798	5e-09	1.86e-07
TRIREDRAFT_53053	0.327148	-1.61198	5.3e-09	1.93e-07
TRIREDRAFT_75361	0.457165	-1.12921	6.51e-09	2.3e-07
TRIREDRAFT_53004	0.475118	-1.07364	6.67e-09	2.34e-07
TRIREDRAFT_124113	0.45735	-1.12863	9.97e-09	3.41e-07
TRIREDRAFT_49928	0.409141	-1.28933	1.02e-08	3.47e-07
TRIREDRAFT_72632	0.0214993	-5.53957	1.03e-08	3.5e-07
TRIREDRAFT_77512	0.246834	-2.01839	1.13e-08	3.77e-07
TRIREDRAFT_66311	0.494186	-1.01687	1.37e-08	4.49e-07
TRIREDRAFT_122374	0.309218	-1.6933	1.48e-08	4.75e-07
TRIREDRAFT_112275	0.358815	-1.47869	1.48e-08	4.75e-07
TRIREDRAFT_109221	0.145556	-2.78036	1.92e-08	6.04e-07
TRIREDRAFT_34274	0.4349	-1.20124	2.12e-08	6.58e-07
TRIREDRAFT_75589	0.451024	-1.14872	2.62e-08	7.95e-07
TRIREDRAFT_22912	0.10276	-3.28265	2.64e-08	7.97e-07
TRIREDRAFT_120017	0.386064	-1.37309	3.87e-08	1.09e-06
TRIREDRAFT_71532	0.375049	-1.41485	3.9e-08	1.1e-06
TRIREDRAFT_74070	0.324843	-1.62219	4.11e-08	1.14e-06
TRIREDRAFT_106270	0.396673	-1.33398	4.54e-08	1.23e-06
TRIREDRAFT_121793	0.41259	-1.27722	4.93e-08	1.32e-06
TRIREDRAFT_52267	0.48851	-1.03354	5.14e-08	1.37e-06
TRIREDRAFT_30166	0.486014	-1.04093	5.16e-08	1.37e-06
TRIREDRAFT_123396	0.463738	-1.10862	5.21e-08	1.38e-06
TRIREDRAFT_69811	0.311918	-1.68076	5.86e-08	1.55e-06
TRIREDRAFT_59846	0.448457	-1.15696	6.01e-08	1.57e-06
TRIREDRAFT_54352	0.296121	-1.75574	7.21e-08	1.84e-06
TRIREDRAFT_68924	0.289148	-1.79012	8.7e-08	2.14e-06
TRIREDRAFT_62305	0.498283	-1.00496	8.7e-08	2.14e-06
TRIREDRAFT_71005	0.470611	-1.08739	9.64e-08	2.33e-06
TRIREDRAFT_62463	0.266682	-1.90681	1.21e-07	2.9e-06
TRIREDRAFT_103959	0.262558	-1.92929	1.38e-07	3.22e-06
TRIREDRAFT_80639	0.43043	-1.21615	1.81e-07	4.08e-06
TRIREDRAFT_124059	0.490601	-1.02738	1.91e-07	4.27e-06
TRIREDRAFT_111849	0.432399	-1.20956	2.11e-07	4.64e-06
TRIREDRAFT_123009	0.424004	-1.23785	2.24e-07	4.87e-06
TRIREDRAFT_108459	0.363519	-1.4599	2.25e-07	4.89e-06
TRIREDRAFT_72859	0.474301	-1.07613	2.36e-07	5.07e-06
TRIREDRAFT_46764	0.405188	-1.30334	2.69e-07	5.68e-06
TRIREDRAFT_121306	0.450711	-1.14972	2.77e-07	5.82e-06
TRIREDRAFT_76590	0.485123	-1.04358	3.37e-07	6.94e-06
TRIREDRAFT_121534	0.499283	-1.00207	3.54e-07	7.22e-06
TRIREDRAFT_123238	0.402342	-1.31351	4.4e-07	8.73e-06
TRIREDRAFT_4626	0.48887	-1.03248	4.45e-07	8.78e-06
TRIREDRAFT_2316	0.377334	-1.40609	1.17e-06	2.05e-05
TRIREDRAFT_124169	0.45864	-1.12457	1.37e-06	2.34e-05
TRIREDRAFT_123806	0.464643	-1.1058	1.43e-06	2.42e-05
TRIREDRAFT_104549	0.315977	-1.66211	1.52e-06	2.56e-05
TRIREDRAFT_74228	0.450321	-1.15098	1.67e-06	2.77e-05
TRIREDRAFT_23115	0.459998	-1.1203	1.69e-06	2.79e-05
TRIREDRAFT_121351	0.4383	-1.19001	1.74e-06	2.84e-05
TRIREDRAFT_57914	0.440536	-1.18267	1.89e-06	3.05e-05
TRIREDRAFT_56432	0.422182	-1.24406	1.97e-06	3.15e-05
TRIREDRAFT_109277	0.279512	-1.83902	2.6e-06	3.99e-05
TRIREDRAFT_81122	0.334575	-1.5796	2.89e-06	4.4e-05
TRIREDRAFT_55306	0.415958	-1.26549	3.03e-06	4.59e-05
TRIREDRAFT_5844	0.393108	-1.347	3.84e-06	5.62e-05
TRIREDRAFT_52476	0.396025	-1.33634	4.05e-06	5.9e-05
TRIREDRAFT_5091	0.390097	-1.3581	4.58e-06	6.51e-05
TRIREDRAFT_55179	0.474351	-1.07597	4.76e-06	6.71e-05
TRIREDRAFT_104401	0.493087	-1.02008	4.93e-06	6.89e-05
TRIREDRAFT_122780	0.12288	-3.02468	5.11e-06	7.05e-05
TRIREDRAFT_80019	0.165726	-2.59313	5.41e-06	7.38e-05
TRIREDRAFT_44362	0.217104	-2.20354	5.43e-06	7.38e-05
TRIREDRAFT_119788	0.476961	-1.06806	5.47e-06	7.42e-05
TRIREDRAFT_59508	0.0603108	-4.05144	7.15e-06	9.35e-05
TRIREDRAFT_109338	0.395889	-1.33683	7.26e-06	9.46e-05
TRIREDRAFT_56631	0.483822	-1.04745	8.1e-06	0.000104797
TRIREDRAFT_23146	0.458361	-1.12544	8.54e-06	0.000110225
TRIREDRAFT_123616	0.35918	-1.47722	8.8e-06	0.000113235
TRIREDRAFT_81819	0.313012	-1.67571	1.13e-05	0.000140347
TRIREDRAFT_103179	0.415655	-1.26654	1.52e-05	0.000180971
TRIREDRAFT_122069	0.377243	-1.40643	1.74e-05	0.000201845
TRIREDRAFT_121166	0.464724	-1.10555	1.79e-05	0.000206348
TRIREDRAFT_104220	0.44083	-1.18171	1.83e-05	0.000210135
TRIREDRAFT_59952	0.26728	-1.90358	2.03e-05	0.000229532
TRIREDRAFT_111442	0.375482	-1.41318	2.06e-05	0.000232667
TRIREDRAFT_4526	0.377678	-1.40477	2.1e-05	0.000236761
TRIREDRAFT_109346	0.485831	-1.04147	2.18e-05	0.000243595
TRIREDRAFT_112031	0.487031	-1.03791	2.23e-05	0.000248973
TRIREDRAFT_2570	0.0406083	-4.62208	2.3e-05	0.000253929
TRIREDRAFT_57370	0.404417	-1.30608	2.43e-05	0.000266245
TRIREDRAFT_44230	0.303175	-1.72178	2.48e-05	0.000268663
TRIREDRAFT_66092	0.442927	-1.17486	2.78e-05	0.00029544
TRIREDRAFT_5366	0.41632	-1.26424	3.04e-05	0.000319695
TRIREDRAFT_110862	0.36531	-1.45281	3.11e-05	0.000324566
TRIREDRAFT_54502	0.491709	-1.02412	3.16e-05	0.000329606
TRIREDRAFT_110813	0.484792	-1.04456	3.95e-05	0.000396816
TRIREDRAFT_80980	0.176757	-2.50016	4.24e-05	0.000422497
TRIREDRAFT_22459	0.424499	-1.23617	4.44e-05	0.000438629
TRIREDRAFT_4843	0.406278	-1.29946	4.87e-05	0.000476442
TRIREDRAFT_65142	0.267174	-1.90415	5e-05	0.000485899
TRIREDRAFT_109211	0.255823	-1.96678	5.63e-05	0.000536462
TRIREDRAFT_55052	0.463568	-1.10915	6.34e-05	0.000589482
TRIREDRAFT_44700	0.463079	-1.11067	6.5e-05	0.000603094
TRIREDRAFT_68705	0.478874	-1.06228	6.52e-05	0.000603953
TRIREDRAFT_74020	0.387396	-1.36812	6.76e-05	0.000624905
TRIREDRAFT_103813	0.2974	-1.74952	6.95e-05	0.0006381
TRIREDRAFT_74364	0.457042	-1.1296	7.24e-05	0.00065872
TRIREDRAFT_63006	0.48396	-1.04704	7.73e-05	0.000696071
TRIREDRAFT_46127	0.20062	-2.31746	8.69e-05	0.000770977
TRIREDRAFT_60581	0.498557	-1.00417	8.71e-05	0.000771517
TRIREDRAFT_69611	0.476591	-1.06918	8.85e-05	0.000780321
TRIREDRAFT_62581	0.435584	-1.19898	9.5e-05	0.000832192
TRIREDRAFT_112520	0.35857	-1.47967	9.74e-05	0.000849888
TRIREDRAFT_32712	0.345295	-1.5341	9.95e-05	0.000860321
TRIREDRAFT_68371	0.17088	-2.54895	0.000102646	0.000880963

## Sheet: Up-regulated genes in fur1-M
Genes up-regulated in fur1-M mutant relative to parent strain QMP in carbon source-free medium.
Gene ID	FoldChange(fur1-M/QMP)	Log2FoldChange	pval	padj
TRIREDRAFT_60282	561.56	9.1333	0	0
TRIREDRAFT_60517	24.0121	4.58569	8.74e-158	3.93e-154
TRIREDRAFT_59771	19.0037	4.24821	5.83e-134	1.75e-130
TRIREDRAFT_58823	81.0792	6.34126	1.96e-125	4.4e-122
TRIREDRAFT_111733	709.999	9.47167	4.21e-123	7.58e-120
TRIREDRAFT_58802	285.685	8.15828	3.02e-114	4.53e-111
TRIREDRAFT_5656	9.41712	3.23529	1e-103	1.29e-100
TRIREDRAFT_103825	22.8567	4.51454	2.9e-94	3.26e-91
TRIREDRAFT_105288	28.2391	4.81962	4.65e-90	4.65e-87
TRIREDRAFT_109392	26.8778	4.74834	2.75e-89	2.48e-86
TRIREDRAFT_73005	3135.61	11.6145	2.02e-79	1.65e-76
TRIREDRAFT_69493	221.722	7.79261	7.07e-77	5.3e-74
TRIREDRAFT_108671	73.7334	6.20425	2.31e-72	1.6e-69
TRIREDRAFT_36822	25.4287	4.66838	2.78e-68	1.79e-65
TRIREDRAFT_76204	58.9703	5.88192	1.36e-67	8.18e-65
TRIREDRAFT_72704	34.6718	5.11569	4.98e-64	2.8e-61
TRIREDRAFT_105788	14.2603	3.83393	4.38e-63	2.32e-60
TRIREDRAFT_111514	138.564	7.11441	4.8e-61	2.4e-58
TRIREDRAFT_105275	18.8377	4.23555	1.44e-60	6.8e-58
TRIREDRAFT_58450	79.2097	6.3076	1.68e-59	7.57e-57
TRIREDRAFT_102908	3.73697	1.90187	4.12e-58	1.77e-55
TRIREDRAFT_74020	4.98683	2.31812	5.89e-56	2.41e-53
TRIREDRAFT_58289	143.476	7.16466	4.86e-55	1.9e-52
TRIREDRAFT_59655	15.8666	3.98793	2.03e-53	7.6e-51
TRIREDRAFT_77699	3.41941	1.77375	9.28e-52	3.34e-49
TRIREDRAFT_58953	94.7481	6.56602	2.51e-49	8.68e-47
TRIREDRAFT_59377	14.7499	3.88263	8.93e-48	2.97e-45
TRIREDRAFT_59775	21.7583	4.44349	4.3e-46	1.38e-43
TRIREDRAFT_111818	9.41723	3.2353	4.27e-44	1.32e-41
TRIREDRAFT_121686	2.99255	1.58137	8.86e-44	2.66e-41
TRIREDRAFT_57940	10.1083	3.33747	4.72e-43	1.37e-40
TRIREDRAFT_108985	48.7081	5.60609	1.9e-42	5.33e-40
TRIREDRAFT_81339	3.00328	1.58654	3.59e-42	9.77e-40
TRIREDRAFT_78833	6.71065	2.74645	1.47e-41	3.89e-39
TRIREDRAFT_5807	40.1489	5.32729	2.31e-40	5.95e-38
TRIREDRAFT_106270	3.44078	1.78274	7.24e-40	1.81e-37
TRIREDRAFT_105787	21.0123	4.39316	2.55e-39	6.21e-37
TRIREDRAFT_121405	6.5478	2.71101	1.29e-37	2.89e-35
TRIREDRAFT_107042	16.5484	4.04862	5.34e-37	1.17e-34
TRIREDRAFT_59315	15.9947	3.99952	8.68e-37	1.82e-34
TRIREDRAFT_56384	2.74334	1.45594	4.05e-36	8.28e-34
TRIREDRAFT_70090	16.3553	4.03169	8.22e-36	1.64e-33
TRIREDRAFT_3262	19.0732	4.25347	8.47e-36	1.66e-33
TRIREDRAFT_82208	3.05773	1.61246	9.05e-36	1.73e-33
TRIREDRAFT_59887	5.17803	2.3724	1.59e-35	2.98e-33
TRIREDRAFT_59082	2.77525	1.47262	2.82e-35	5.08e-33
TRIREDRAFT_75295	2.6385	1.39972	3.76e-35	6.63e-33
TRIREDRAFT_69742	49.9772	5.6432	8.8e-35	1.49e-32
TRIREDRAFT_56434	2.65833	1.41052	9.01e-35	1.5e-32
TRIREDRAFT_120873	3.34689	1.74282	1.78e-34	2.91e-32
TRIREDRAFT_123471	2.94069	1.55615	2.35e-34	3.78e-32
TRIREDRAFT_105806	11.0507	3.46607	4.39e-34	6.93e-32
TRIREDRAFT_58285	69.0693	6.10997	8.71e-33	1.35e-30
TRIREDRAFT_69736	6.47637	2.69518	1.31e-32	1.99e-30
TRIREDRAFT_71363	2.5083	1.32671	2.4e-32	3.54e-30
TRIREDRAFT_122572	2.50029	1.3221	3.55e-32	5.15e-30
TRIREDRAFT_111138	13.0543	3.70646	4.03e-32	5.75e-30
TRIREDRAFT_80268	2.84388	1.50786	4.17e-32	5.86e-30
TRIREDRAFT_105798	13.0335	3.70415	6.17e-32	8.53e-30
TRIREDRAFT_103487	2.95901	1.56512	1.01e-31	1.38e-29
TRIREDRAFT_2570	42.745	5.41768	1.85e-30	2.49e-28
TRIREDRAFT_76381	2.4441	1.28931	2.28e-30	3.02e-28
TRIREDRAFT_75000	2.49542	1.31928	2.42e-30	3.16e-28
TRIREDRAFT_73519	2.44874	1.29204	8.35e-30	1.07e-27
TRIREDRAFT_58427	2.41307	1.27087	1.02e-29	1.29e-27
TRIREDRAFT_55766	2.50673	1.32581	1.72e-29	2.15e-27
TRIREDRAFT_111915	3.80484	1.92784	1.9e-29	2.34e-27
TRIREDRAFT_35552	3.44894	1.78615	2.18e-29	2.65e-27
TRIREDRAFT_68086	2.42257	1.27654	4.06e-29	4.87e-27
TRIREDRAFT_108672	5.15721	2.36659	4.13e-29	4.88e-27
TRIREDRAFT_122811	2.39027	1.25717	9.07e-29	1.06e-26
TRIREDRAFT_69651	3.62817	1.85924	1.01e-28	1.16e-26
TRIREDRAFT_68347	5.49821	2.45896	1.39e-28	1.58e-26
TRIREDRAFT_36391	2.4611	1.2993	2.24e-28	2.52e-26
TRIREDRAFT_23208	2.6623	1.41268	3.37e-28	3.74e-26
TRIREDRAFT_44449	2.41695	1.27319	5.18e-28	5.68e-26
TRIREDRAFT_59508	5.76602	2.52758	3.29e-27	3.57e-25
TRIREDRAFT_75165	2.48806	1.31502	3.78e-27	4.05e-25
TRIREDRAFT_74356	2.446	1.29042	4.55e-27	4.82e-25
TRIREDRAFT_2316	2.47746	1.30886	5.06e-27	5.29e-25
TRIREDRAFT_59690	18.5727	4.21511	9.92e-27	1.03e-24
TRIREDRAFT_80833	3.33137	1.73611	1.19e-26	1.22e-24
TRIREDRAFT_3671	2.36995	1.24485	2.68e-26	2.65e-24
TRIREDRAFT_82516	2.46536	1.3018	3.56e-26	3.48e-24
TRIREDRAFT_122943	2.70488	1.43556	8.28e-26	8.01e-24
TRIREDRAFT_79495	2.29616	1.19923	1.02e-25	9.76e-24
TRIREDRAFT_120568	2.24298	1.16542	1.13e-25	1.07e-23
TRIREDRAFT_66776	3.08727	1.62633	1.19e-25	1.12e-23
TRIREDRAFT_79545	2.26239	1.17785	1.21e-25	1.13e-23
TRIREDRAFT_78688	2.29972	1.20146	2.79e-25	2.56e-23
TRIREDRAFT_123795	2.31958	1.21387	4.2e-25	3.81e-23
TRIREDRAFT_120064	2.28356	1.19128	4.81e-25	4.32e-23
TRIREDRAFT_22689	2.30411	1.20421	6.45e-25	5.74e-23
TRIREDRAFT_106029	2.54266	1.34634	8.35e-25	7.36e-23
TRIREDRAFT_22013	2.27275	1.18444	2.11e-24	1.83e-22
TRIREDRAFT_48747	2.57358	1.36378	3.68e-24	3.13e-22
TRIREDRAFT_119896	2.21711	1.14868	4.8e-24	4.04e-22
TRIREDRAFT_27259	6.99839	2.80702	6.86e-24	5.71e-22
TRIREDRAFT_110879	2.16326	1.11321	8.25e-24	6.81e-22
TRIREDRAFT_121801	2.21384	1.14655	8.88e-24	7.26e-22
TRIREDRAFT_104599	2.7579	1.46357	1.12e-23	9.05e-22
TRIREDRAFT_80748	2.57949	1.36708	1.35e-23	1.08e-21
TRIREDRAFT_77119	2.19997	1.13748	1.39e-23	1.1e-21
TRIREDRAFT_123726	2.8081	1.48959	2.15e-23	1.68e-21
TRIREDRAFT_122287	2.22307	1.15255	2.74e-23	2.12e-21
TRIREDRAFT_81599	2.19155	1.13195	4.48e-23	3.42e-21
TRIREDRAFT_66436	2.20975	1.14388	6.58e-23	4.97e-21
TRIREDRAFT_77309	2.23156	1.15805	7.13e-23	5.34e-21
TRIREDRAFT_49373	2.49692	1.32015	1.58e-22	1.17e-20
TRIREDRAFT_59991	2.25979	1.17619	1.65e-22	1.21e-20
TRIREDRAFT_78679	2.21582	1.14784	1.84e-22	1.33e-20
TRIREDRAFT_121883	2.2483	1.16883	2.31e-22	1.66e-20
TRIREDRAFT_49112	3.02233	1.59566	2.67e-22	1.9e-20
TRIREDRAFT_122226	2.17213	1.11911	4.19e-22	2.97e-20
TRIREDRAFT_111192	2.50785	1.32645	4.82e-22	3.39e-20
TRIREDRAFT_123220	2.18899	1.13026	4.97e-22	3.47e-20
TRIREDRAFT_61550	2.23934	1.16307	7.23e-22	5e-20
TRIREDRAFT_74725	2.09581	1.06751	8.39e-22	5.67e-20
TRIREDRAFT_61383	2.18494	1.12759	1.78e-21	1.17e-19
TRIREDRAFT_124115	2.55166	1.35143	2.14e-21	1.41e-19
TRIREDRAFT_106680	2.18658	1.12868	2.74e-21	1.77e-19
TRIREDRAFT_119609	2.66141	1.41219	2.95e-21	1.9e-19
TRIREDRAFT_21406	2.20789	1.14267	4.4e-21	2.79e-19
TRIREDRAFT_50542	2.07742	1.0548	4.61e-21	2.9e-19
TRIREDRAFT_4851	3.65927	1.87156	5.3e-21	3.31e-19
TRIREDRAFT_109443	2.2259	1.15439	5.93e-21	3.68e-19
TRIREDRAFT_48301	2.25505	1.17316	8.56e-21	5.27e-19
TRIREDRAFT_46244	2.19592	1.13483	1.24e-20	7.61e-19
TRIREDRAFT_120339	2.1158	1.0812	1.47e-20	8.91e-19
TRIREDRAFT_52976	2.23395	1.1596	1.77e-20	1.07e-18
TRIREDRAFT_112556	2.159	1.11037	2.07e-20	1.24e-18
TRIREDRAFT_62198	2.32057	1.21448	3.15e-20	1.87e-18
TRIREDRAFT_78864	2.12306	1.08615	4.72e-20	2.76e-18
TRIREDRAFT_4064	2.15693	1.10898	5.95e-20	3.45e-18
TRIREDRAFT_62225	2.19082	1.13147	7.18e-20	4.11e-18
TRIREDRAFT_122629	2.40897	1.26841	7.63e-20	4.34e-18
TRIREDRAFT_122679	2.02338	1.01677	8.08e-20	4.57e-18
TRIREDRAFT_120571	2.10826	1.07605	1.01e-19	5.68e-18
TRIREDRAFT_57666	2.16711	1.11577	1.06e-19	5.9e-18
TRIREDRAFT_108543	2.00743	1.00535	1.33e-19	7.4e-18
TRIREDRAFT_64420	2.14885	1.10356	1.67e-19	9.23e-18
TRIREDRAFT_5710	2.19914	1.13694	2.15e-19	1.18e-17
TRIREDRAFT_104251	2.66608	1.41472	2.18e-19	1.19e-17
TRIREDRAFT_22264	2.1339	1.09349	2.24e-19	1.21e-17
TRIREDRAFT_124149	2.06848	1.04857	2.36e-19	1.27e-17
TRIREDRAFT_59137	2.00057	1.00041	2.51e-19	1.35e-17
TRIREDRAFT_110444	2.54196	1.34594	2.95e-19	1.57e-17
TRIREDRAFT_41035	2.04018	1.0287	3.38e-19	1.79e-17
TRIREDRAFT_4294	2.13613	1.095	6.31e-19	3.3e-17
TRIREDRAFT_59988	2.0863	1.06094	6.52e-19	3.39e-17
TRIREDRAFT_108893	2.1809	1.12492	1.16e-18	6.01e-17
TRIREDRAFT_80997	2.03918	1.02799	1.44e-18	7.4e-17
TRIREDRAFT_62872	4.84925	2.27776	1.56e-18	7.99e-17
TRIREDRAFT_76800	3.18279	1.67029	1.59e-18	8.08e-17
TRIREDRAFT_102555	2.02996	1.02145	1.69e-18	8.56e-17
TRIREDRAFT_42848	2.00415	1.00299	1.74e-18	8.73e-17
TRIREDRAFT_105804	9.63538	3.26834	2.97e-18	1.47e-16
TRIREDRAFT_104595	2.01591	1.01143	3.82e-18	1.89e-16
TRIREDRAFT_121550	2.01444	1.01038	4.13e-18	2.03e-16
TRIREDRAFT_78377	2.06342	1.04504	4.22e-18	2.06e-16
TRIREDRAFT_107078	2.06122	1.0435	4.61e-18	2.24e-16
TRIREDRAFT_55443	2.05311	1.03781	4.71e-18	2.28e-16
TRIREDRAFT_63774	2.13728	1.09578	5.81e-18	2.79e-16
TRIREDRAFT_59472	2.68925	1.4272	6.66e-18	3.16e-16
TRIREDRAFT_121706	2.07595	1.05377	6.83e-18	3.22e-16
TRIREDRAFT_23184	2.07474	1.05293	9.78e-18	4.58e-16
TRIREDRAFT_50894	2.66353	1.41334	1e-17	4.66e-16
TRIREDRAFT_109187	2.06963	1.04937	1.14e-17	5.25e-16
TRIREDRAFT_4117	2.26376	1.17872	1.19e-17	5.45e-16
TRIREDRAFT_72922	3.34354	1.74137	1.21e-17	5.54e-16
TRIREDRAFT_81001	2.02583	1.01851	1.4e-17	6.35e-16
TRIREDRAFT_121654	2.12534	1.08769	1.48e-17	6.69e-16
TRIREDRAFT_58428	2.22328	1.15269	1.69e-17	7.57e-16
TRIREDRAFT_44965	2.06747	1.04786	1.76e-17	7.82e-16
TRIREDRAFT_108332	2.17661	1.12208	1.88e-17	8.32e-16
TRIREDRAFT_3579	2.18961	1.13067	2.05e-17	9.02e-16
TRIREDRAFT_52248	2.04123	1.02944	2.25e-17	9.86e-16
TRIREDRAFT_67325	2.03387	1.02423	2.4e-17	1.05e-15
TRIREDRAFT_82667	2.18233	1.12587	2.48e-17	1.08e-15
TRIREDRAFT_54227	42.0544	5.39418	5.65e-17	2.42e-15
TRIREDRAFT_110281	6.67608	2.739	5.71e-17	2.44e-15
TRIREDRAFT_107335	2.07816	1.0553	5.92e-17	2.51e-15
TRIREDRAFT_120864	2.08407	1.0594	6.6e-17	2.77e-15
TRIREDRAFT_55545	2.03668	1.02622	7.5e-17	3.14e-15
TRIREDRAFT_57291	3.04488	1.60639	9.95e-17	4.09e-15
TRIREDRAFT_120260	2.05806	1.04128	1.22e-16	4.98e-15
TRIREDRAFT_79671	2.75309	1.46105	1.59e-16	6.44e-15
TRIREDRAFT_77481	2.54276	1.34639	1.97e-16	7.87e-15
TRIREDRAFT_80792	2.00601	1.00433	2.09e-16	8.32e-15
TRIREDRAFT_122584	2.02679	1.0192	2.17e-16	8.61e-15
TRIREDRAFT_51499	2.55702	1.35446	2.24e-16	8.83e-15
TRIREDRAFT_75514	2.15516	1.1078	2.47e-16	9.69e-15
TRIREDRAFT_61279	2.11095	1.07789	2.86e-16	1.12e-14
TRIREDRAFT_5164	2.08893	1.06277	3.17e-16	1.23e-14
TRIREDRAFT_49898	2.63583	1.39825	3.32e-16	1.29e-14
TRIREDRAFT_105533	2.59035	1.37315	3.93e-16	1.51e-14
TRIREDRAFT_122233	3.02723	1.598	3.99e-16	1.53e-14
TRIREDRAFT_68470	2.48179	1.31138	4.39e-16	1.67e-14
TRIREDRAFT_66958	2.20373	1.13995	5.58e-16	2.1e-14
TRIREDRAFT_123475	2.44615	1.29052	5.59e-16	2.1e-14
TRIREDRAFT_32261	2.0009	1.00065	6.95e-16	2.57e-14
TRIREDRAFT_74818	2.11432	1.08019	1.07e-15	3.88e-14
TRIREDRAFT_79602	2.51399	1.32998	1.12e-15	4.04e-14
TRIREDRAFT_74198	3.61362	1.85344	2.01e-15	7.23e-14
TRIREDRAFT_123655	2.16034	1.11126	4.19e-15	1.41e-13
TRIREDRAFT_73102	3.41702	1.77274	4.32e-15	1.45e-13
TRIREDRAFT_108409	2.01685	1.0121	4.74e-15	1.58e-13
TRIREDRAFT_58774	4.31412	2.10907	5.45e-15	1.81e-13
TRIREDRAFT_80920	2.40105	1.26367	6.86e-15	2.25e-13
TRIREDRAFT_48080	2.51762	1.33206	1.77e-14	5.66e-13
TRIREDRAFT_79677	2.6514	1.40676	2.16e-14	6.82e-13
TRIREDRAFT_53972	2.03459	1.02474	3.46e-14	1.07e-12
TRIREDRAFT_52924	2.02937	1.02103	3.54e-14	1.09e-12
TRIREDRAFT_57494	2.11266	1.07906	3.92e-14	1.2e-12
TRIREDRAFT_122531	2.14831	1.1032	5.01e-14	1.51e-12
TRIREDRAFT_69838	2.00126	1.00091	7.74e-14	2.31e-12
TRIREDRAFT_40618	2.47907	1.3098	8.3e-14	2.45e-12
TRIREDRAFT_60591	2.03418	1.02444	8.5e-14	2.51e-12
TRIREDRAFT_72993	5.32529	2.41286	8.78e-14	2.57e-12
TRIREDRAFT_75394	2.04238	1.03025	1.29e-13	3.7e-12
TRIREDRAFT_123992	2.34188	1.22767	1.36e-13	3.91e-12
TRIREDRAFT_110317	6.84972	2.77605	1.95e-13	5.51e-12
TRIREDRAFT_71791	2.00752	1.00541	2.23e-13	6.24e-12
TRIREDRAFT_121230	2.18948	1.13059	2.29e-13	6.39e-12
TRIREDRAFT_74442	2.24208	1.16483	3.65e-13	9.98e-12
TRIREDRAFT_53434	3.1049	1.63455	6.12e-13	1.63e-11
TRIREDRAFT_56370	2.85535	1.51367	9.71e-13	2.51e-11
TRIREDRAFT_81183	2.12521	1.08761	1.16e-12	2.96e-11
TRIREDRAFT_102998	2.24841	1.1689	1.26e-12	3.2e-11
TRIREDRAFT_78062	2.24918	1.1694	1.26e-12	3.2e-11
TRIREDRAFT_79037	2.22348	1.15282	2.04e-12	5.06e-11
TRIREDRAFT_61526	2.8474	1.50964	4.05e-12	9.84e-11
TRIREDRAFT_23015	2.00955	1.00687	7e-12	1.64e-10
TRIREDRAFT_4244	2.00419	1.00302	7.1e-12	1.66e-10
TRIREDRAFT_59372	27.7744	4.79568	8.85e-12	2.03e-10
TRIREDRAFT_65036	2.95016	1.5608	2.92e-11	6.36e-10
TRIREDRAFT_105532	10.5848	3.40393	3.79e-11	8.12e-10
TRIREDRAFT_76995	3.46333	1.79216	4.3e-11	9.14e-10
TRIREDRAFT_107704	2.00105	1.00075	4.69e-11	9.84e-10
TRIREDRAFT_55802	2.03029	1.02169	4.96e-11	1.04e-09
TRIREDRAFT_82041	6.13054	2.61601	5.01e-11	1.05e-09
TRIREDRAFT_123648	2.8635	1.51778	5.19e-11	1.08e-09
TRIREDRAFT_111849	2.44159	1.28782	5.42e-11	1.12e-09
TRIREDRAFT_3422	20.3018	4.34354	1.13e-10	2.23e-09
TRIREDRAFT_64656	2.21079	1.14456	1.42e-10	2.78e-09
TRIREDRAFT_74771	2.2201	1.15063	1.53e-10	2.98e-09
TRIREDRAFT_68973	4.60007	2.20166	1.78e-10	3.39e-09
TRIREDRAFT_64874	14.1594	3.82369	1.86e-10	3.55e-09
TRIREDRAFT_75468	2.13367	1.09333	2.4e-10	4.49e-09
TRIREDRAFT_111600	2.07004	1.04966	3.16e-10	5.8e-09
TRIREDRAFT_3891	2.1905	1.13126	3.16e-10	5.8e-09
TRIREDRAFT_62977	3.68623	1.88214	3.44e-10	6.25e-09
TRIREDRAFT_121534	2.04803	1.03423	6.75e-10	1.15e-08
TRIREDRAFT_80056	2.72604	1.44681	7.14e-10	1.21e-08
TRIREDRAFT_107853	2.18075	1.12482	8.06e-10	1.35e-08
TRIREDRAFT_67541	8.92237	3.15743	8.49e-10	1.41e-08
TRIREDRAFT_122992	2.20309	1.13953	1.14e-09	1.87e-08
TRIREDRAFT_5206	2.05181	1.0369	1.77e-09	2.79e-08
TRIREDRAFT_82662	2.5153	1.33073	2.48e-09	3.83e-08
TRIREDRAFT_119790	2.82339	1.49743	2.49e-09	3.83e-08
TRIREDRAFT_59151	2.11442	1.08026	2.68e-09	4.09e-08
TRIREDRAFT_109122	2.3704	1.24513	3.6e-09	5.43e-08
TRIREDRAFT_110848	12.208	3.60976	3.8e-09	5.71e-08
TRIREDRAFT_124175	2.12792	1.08945	7.38e-09	1.06e-07
TRIREDRAFT_56896	2.06583	1.04672	9.5e-09	1.34e-07
TRIREDRAFT_59364	2.0418	1.02984	1.02e-08	1.43e-07
TRIREDRAFT_107007	2.60234	1.37981	1.33e-08	1.85e-07
TRIREDRAFT_105133	2.12044	1.08437	2.12e-08	2.87e-07
TRIREDRAFT_73134	8.51168	3.08944	3.02e-08	3.97e-07
TRIREDRAFT_39587	2.72135	1.44432	3.29e-08	4.3e-07
TRIREDRAFT_81087	3.96834	1.98854	3.6e-08	4.67e-07
TRIREDRAFT_77661	2.10778	1.07572	4.79e-08	6.1e-07
TRIREDRAFT_65085	3.89059	1.95999	6.79e-08	8.4e-07
TRIREDRAFT_68961	3.27949	1.71347	7.4e-08	9.06e-07
TRIREDRAFT_82026	3.07177	1.61907	7.84e-08	9.53e-07
TRIREDRAFT_55358	4.17966	2.06338	9.32e-08	1.11e-06
TRIREDRAFT_123251	2.75099	1.45995	9.55e-08	1.14e-06
TRIREDRAFT_104200	2.09557	1.06734	1.33e-07	1.53e-06
TRIREDRAFT_67026	2.76555	1.46757	1.49e-07	1.69e-06
TRIREDRAFT_111237	2.784	1.47716	1.64e-07	1.85e-06
TRIREDRAFT_60791	2.8201	1.49575	3.47e-07	3.68e-06
TRIREDRAFT_69181	13.0304	3.70381	3.55e-07	3.75e-06
TRIREDRAFT_120365	3.42394	1.77566	4.77e-07	4.94e-06
TRIREDRAFT_110825	2.36143	1.23966	6.14e-07	6.15e-06
TRIREDRAFT_70973	3.10954	1.6367	6.73e-07	6.68e-06
TRIREDRAFT_105287	3.79597	1.92447	6.94e-07	6.87e-06
TRIREDRAFT_109828	3.93221	1.97534	7.02e-07	6.94e-06
TRIREDRAFT_4240	2.439	1.28629	1.12e-06	1.06e-05
TRIREDRAFT_121556	2.26682	1.18067	1.35e-06	1.26e-05
TRIREDRAFT_107855	2.80964	1.49038	1.45e-06	1.34e-05
TRIREDRAFT_82327	2.54017	1.34493	2.01e-06	1.81e-05
TRIREDRAFT_111593	5.54361	2.47083	2.53e-06	2.22e-05
TRIREDRAFT_58431	16.6693	4.05912	2.58e-06	2.26e-05
TRIREDRAFT_44967	2.12343	1.0864	2.72e-06	2.37e-05
TRIREDRAFT_102851	2.6345	1.39753	4.37e-06	3.62e-05
TRIREDRAFT_124282	2.12758	1.08922	4.42e-06	3.65e-05
TRIREDRAFT_54962	2.25553	1.17347	4.99e-06	4.06e-05
TRIREDRAFT_68705	2.76086	1.46512	5e-06	4.06e-05
TRIREDRAFT_43873	2.10092	1.07102	6.64e-06	5.24e-05
TRIREDRAFT_69650	4.45427	2.15519	7.65e-06	5.93e-05
TRIREDRAFT_72488	2.56866	1.36101	8.11e-06	6.27e-05
TRIREDRAFT_109793	2.17779	1.12287	9.99e-06	7.63e-05
TRIREDRAFT_60890	3.41042	1.76995	1.03e-05	7.84e-05
TRIREDRAFT_56448	2.16528	1.11456	1.14e-05	8.65e-05
TRIREDRAFT_107495	2.22142	1.15148	1.18e-05	8.92e-05
TRIREDRAFT_60370	3.01903	1.59409	1.84e-05	0.000133414
TRIREDRAFT_107962	4.05857	2.02097	1.86e-05	0.000134704
TRIREDRAFT_102680	2.65971	1.41127	2.65e-05	0.000186012
TRIREDRAFT_64667	2.11372	1.07978	2.98e-05	0.000205876
TRIREDRAFT_105805	2.16789	1.11629	3.04e-05	0.000209356
TRIREDRAFT_81819	3.02314	1.59605	3.47e-05	0.000236104
TRIREDRAFT_102820	2.22629	1.15464	3.7e-05	0.000249802
TRIREDRAFT_124043	2.15703	1.10905	3.93e-05	0.000262993
TRIREDRAFT_105449	2.7864	1.4784	4.48e-05	0.000294155
TRIREDRAFT_106516	6.87769	2.78192	5.63e-05	0.000358585
TRIREDRAFT_70996	2.13831	1.09647	9.4e-05	0.000561896
TRIREDRAFT_74228	2.57709	1.36574	0.000100344	0.000593357
TRIREDRAFT_105808	2.64109	1.40113	0.00010269	0.000606102
TRIREDRAFT_3292	3.50648	1.81003	0.000155497	0.000870917

## Sheet: Overlaps
Overlaps of genes down-regulated in fur1 deletion mutant and genes up-regulated in fur1-M mutant.
	Δfur1/QMP			fur1-M/QMP
Gene ID	Log2FoldChange	pval	padj	Log2FoldChange	pval	padj	Annotation
TRIREDRAFT_60517	-8.67101	0	0	4.58569	8.74e-158	3.93e-154	L-fucose dehydrogenase FDH1
TRIREDRAFT_78833	-9.19455	0	0	2.74645	1.47e-41	3.89e-39	putative L-fucose transporter
TRIREDRAFT_58450	-7.67686	5.34E-313	0	6.3076	1.68e-59	7.57e-57	putative 1,4-beta-xylosidase, glycoside hydrolase family 3
TRIREDRAFT_72704	-5.7415	5.93E-311	1.07e-307	5.11569	4.98e-64	2.8e-61	alpha-galactosidase AGL3, glycoside hydrolase family 27
TRIREDRAFT_5807	-9.96991	5e-274	7.54e-271	5.32729	2.31e-40	5.95e-38	alpha-fucosidase Afc95A, glycoside hydrolase family 95
TRIREDRAFT_69493	-8.76345	2.31e-204	2.99e-201	7.79261	7.07e-77	5.3e-74	putative alpha-mannosidase, glycoside hydrolase family 92
TRIREDRAFT_105275	-6.07497	2.49e-182	2.82e-179	4.23555	1.44e-60	6.8e-58	secreted protein
TRIREDRAFT_104599	-3.62949	5.46e-171	5.49e-168	1.46357	1.12e-23	9.05e-22	L-galactonate dehydratase LGD1
TRIREDRAFT_111138	-5.75615	2.43e-128	2.19e-125	3.70646	4.03e-32	5.75e-30	putative alpha-fucosidase, glycoside hydrolase family 95
TRIREDRAFT_60890	-3.06444	1.51e-103	1.14e-100	1.76995	1.03e-05	7.84e-05	putative D-arabinose 1-dehydrogenase
TRIREDRAFT_58802	-5.49543	1.36e-81	9.46e-79	8.15828	3.02e-114	4.53e-111	alpha-fucosidase Afc95B, glycoside hydrolase family 95
TRIREDRAFT_109392	-5.1548	4.14e-68	2.68e-65	4.74834	2.75e-89	2.48e-86	secreted protein
TRIREDRAFT_120873	-5.13305	3.14e-58	1.9e-55	1.74282	1.78e-34	2.91e-32	glycoside hydrolase family 71
TRIREDRAFT_69651	-6.12877	8.12e-55	4.59e-52	1.85924	1.01e-28	1.16e-26	putative sugar transporter
TRIREDRAFT_49112	-1.82661	1.16e-46	5.82e-44	1.59566	2.67e-22	1.9e-20	putative aminotransferase
TRIREDRAFT_105288	-3.11264	3.7e-42	1.76e-39	4.81962	4.65e-90	4.65e-87	secreted protein
TRIREDRAFT_27259	-5.3315	1.98e-41	8.97e-39	2.80702	6.86e-24	5.71e-22	putative alpha-galactosidase, glycoside hydrolase family 27
TRIREDRAFT_123992	-1.73928	8.31e-37	3.42e-34	1.22767	1.36e-13	3.91e-12	swollenin
TRIREDRAFT_65036	-4.33172	2.6e-27	8.72e-25	1.5608	2.92e-11	6.36e-10	putative cytochrome P450 monooxygenase
TRIREDRAFT_111733	-12.8836	9.29e-26	2.71e-23	9.47167	4.21e-123	7.58e-120	putative alpha-mannosidase, glycoside hydrolase family 92
TRIREDRAFT_74198	-7.32559	1.52e-19	3.2e-17	1.85344	2.01e-15	7.23e-14	putative alpha-mannosidase, glycoside hydrolase family 92
TRIREDRAFT_73005	-3.35563	7.08e-19	1.39e-16	11.6145	2.02e-79	1.65e-76	beta-glucuronidase, glycoside hydrolase family 79
TRIREDRAFT_121706	-1.08258	1.06e-18	2.04e-16	1.05377	6.83e-18	3.22e-16
TRIREDRAFT_5656	-6.00132	1.5e-17	2.51e-15	3.23529	1e-103	1.29e-100	putative sugar transporter
TRIREDRAFT_103825	-4.39705	1.82e-17	2.93e-15	4.51454	2.9e-94	3.26e-91	acetylesterase
TRIREDRAFT_72488	-2.57354	2.03e-17	3.23e-15	1.36101	8.11e-06	6.27e-05	putative alpha-fucosidase, glycoside hydrolase family 95
TRIREDRAFT_80920	-1.08385	6.76e-17	1.02e-14	1.26367	6.86e-15	2.25e-13	putative alcohol dehydrogenase
TRIREDRAFT_123471	-1.13358	9.06e-17	1.32e-14	1.55615	2.35e-34	3.78e-32	putative homocitrate synthase
TRIREDRAFT_77481	-1.07183	7.64e-16	9.47e-14	1.34639	1.97e-16	7.87e-15
TRIREDRAFT_58823	-1.99589	6.41e-14	5.86e-12	6.34126	1.96e-125	4.4e-122	lytic polysaccharide monooxygenase, AA14 family
TRIREDRAFT_75468	-1.19342	1.22e-11	7.97e-10	1.09333	2.4e-10	4.49e-09
TRIREDRAFT_108671	-7.91254	2.4e-09	9.51e-08	6.20425	2.31e-72	1.6e-69	putative beta-glucosidase, glycoside hydrolase family 3
TRIREDRAFT_106270	-1.33398	4.54e-08	1.23e-06	1.78274	7.24e-40	1.81e-37
TRIREDRAFT_111849	-1.20956	2.11e-07	4.64e-06	1.28782	5.42e-11	1.12e-09	xylanase XYN4, glycoside hydrolase family 30
TRIREDRAFT_121534	-1.00207	3.54e-07	7.22e-06	1.03423	6.75e-10	1.15e-08
TRIREDRAFT_2316	-1.40609	1.17e-06	2.05e-05	1.30886	5.06e-27	5.29e-25
TRIREDRAFT_74228	-1.15098	1.67e-06	2.77e-05	1.36574	0.000100344	0.000593357
TRIREDRAFT_59508	-4.05144	7.15e-06	9.35e-05	2.52758	3.29e-27	3.57e-25	putative carboxylesterase
TRIREDRAFT_81819	-1.67571	1.13e-05	0.000140347	1.59605	3.47e-05	0.000236104
TRIREDRAFT_2570	-4.62208	2.3e-05	0.000253929	5.41768	1.85e-30	2.49e-28	putative short chain dehydrogenase
TRIREDRAFT_68705	-1.06228	6.52e-05	0.000603953	1.46512	5e-06	4.06e-05	putative cytochrome P450 monooxygenase
TRIREDRAFT_74020	-1.36812	6.76e-05	0.000624905	2.31812	5.89e-56	2.41e-53
